# Supplementary material for: scPOEM: robust co-embedding of peaks and genes revealing peak–gene regulation
Source: Bioinformatics. 2025 Sep 1;41(9):btaf483. doi: 10.1093/bioinformatics/btaf483 (PMC12449255; doi:10.1093/bioinformatics/btaf483)
Supplement: btaf483_Supplementary_Data [file btaf483_supplementary_data.zip]

Archive with 2 entries (2 files):
- Supplementary1_scPOEM_final.pdf
- Supplementary2_scPOEM_final.xlsx
