# Supplementary material for: scPOEM: robust co-embedding of peaks and genes revealing peak–gene regulation
Source: Bioinformatics. 2025 Sep 1;41(9):btaf483. doi: 10.1093/bioinformatics/btaf483 (PMC12449255; doi:10.1093/bioinformatics/btaf483)
Supplement: btaf483_Supplementary_Data [file btaf483_supplementary_data.zip › Supplementary2_scPOEM_final.xlsx]

## Sheet: genes
	Cluster	Genes
0	0	B3GALT6, LPGAT1, BCL11A, AC104653.1, LSM11, CD109, ACER3, SLC25A29, WARS, MTHFS, ZNF519, KCNK6, CATSPERG
1	1	TARS2, DDX59, CAMSAP2, URB2, ANXA4, KIF5C, FMNL2, ARL6, ARHGEF10, EME2, FAHD1, ABCA3, LYPD3, PLAUR, SMG9
2	2	GNB1, KPNA6, THADA, VPS54, AFTPH, SFMBT1, H1FX, TMCC1, LCORL, MRPL1, PDE5A, MAML3, GCNT2, FOXO3, PDE7B, ESR1, FAM126A, VPS50, UBE2W, TPD52, PWWP2B, PACS1, RPS25, RECQL, ST8SIA1, NUP107, SLC35E3, ARHGAP5, ESR2, RPLP1, NF1, CERS4, RPS28, PRAM1, MYO1F, ADAMTS10, ZNF30, ROMO1, PPP1R16B, SLC35E4
3	3	RPL22, SLC25A33, CTNNBIP1, UBE4B, CACHD1, IBA57, LDAH, CCDC141, SESTD1, BMPR2, FAM117B, SUMF1, HEG1, SULT1B1, LARP7, RNF175, MARCH1, TTC33, RPL37, FAM169A, RPS18, CREB5, LAT2, KDM7A, TOX, EXT1, ZC3H3, AUH, DNAJC1, RRM1, TPP1, POLA2, YBX3, B3GLCT, LMO7, TMTC4, TUBGCP3, ATP11A, SGPP1, TMOD3, FAM174B, ZNF747, NAA38, RPL26, TOM1L2, CLTC, TUBD1, HCK
4	4	COA7, ZYG11B, SCP2, RAVER2, ARL13B, SERPINI1, LINC00265, FBXL14, ATL1, NDC80
5	5	TAF12, SLC2A1, KIAA1324, PHTF1, SLC19A2, ITGB1BP1, KCNK12, SPATS2L, EIF1B-AS1, ACY1, MCCC1, THAP6, CXCL10, NUP54, KLHL8, CASC15, HACE1, UST, FBXL18, HDAC9, POT1, COPG2, ACTR3C, SH2D4A, CCDC180, SLC31A1, HELLS, CTNND1, MSANTD4, RDX, ZBTB16, SCYL2, IRS2, TMEM260, SLC39A9, TMEM62, ZFP90, CAMKK1, ANKFY1, GAS7, PPM1D, FAM210A, STAP2, PIGU, NCOA6, GSS, PROCR, LGALS1, TRIOBP, MICALL1
6	6	WDR78, SLC35D1, PTPN22, RALGPS2, ABL2, EPHX1, ERO1B, HEATR1, ROCK2, PRKCE, INO80D, FANCD2, SEC13, CMSS1, FILIP1L, AFAP1, DDX60, MAST4, FAM13B, KDM3B, BCKDHB, CCZ1B, MPP6, TAF2, MEGF9, PSMD5, RBM18, ZNF438, ATE1, INPP5A, SLC35F2, ADIPOR2, DCP1B, CLEC7A, KRT72, LYZ, ALDH2, LRCH1, SRP54, SUSD6, SECISBP2L, PEAK1, HMG20A, NLRC5, PIK3R5, STX8, ZNF708, RNF24
7	7	PDE4B, CCDC18, RNF115, RUSC1, GALM, ADD2, KCMF1, ST3GAL5, PPIL3, ORC2, CMTM8, SLC9A9, ATP13A3, MOB1B, TSPAN5, RAPGEF2, SREK1IP1, TYW1, PHTF2, CLDN15, RRP12, TMEM41B, TTC12, DNAJC15, DMXL2, RAB8B, FBXL22, SMG6, PPP4R1, PSMG2, CEP192, TSHZ1, KMT5C, ZNF831, TIAM1
8	8	PKP4, PPP2R2B, CENPQ, ZC3HC1, PSD3, NSMAF, SWI5, ODF2, ZER1, KYAT1, BCL7A, SPACA6
9	9	IKBKE, ATF3, SERTAD2, MXD1, PCBP1-AS1, GPD2, TANK, SCLY, SH3BP5, GLB1, CRTAP, CLASP2, RBM47, STAP1, LIN54, TLR2, ACSL1, TNPO1, SGCE, NRF1, DOK2, XPO7, ZNF251, SNAPC3, FUBP3, RSU1, ZNF195, FAM168A, PAAF1, CEP126, KLRG1, A2M, GRIP1, ATP2B1, PLXNC1, PCNX4, MGA, AP3S2, MCTP2, GLYR1, XYLT1, FLOT2, SOCS3, FOXK2, PIAS2, ITCH, CASS4, DDT, SPECC1L, MTMR3
10	10	PIGM, SPDYA, DUSP2, WDFY1, SERPINE2, GLT8D1, NEK4, STARD4, GDAP1, MAML2, JRKL, MIPEP, LINC01572, TVP23B
11	11	CCDC18-AS1, DPYD, RPS27, ID2, SOS1, PPIG, TTN, STK17B, APPL1, PARP9, PDS5A, LEF1-AS1, TMEM154, IQGAP2, FBXW11, HRH2, FARS2, RREB1, UBR2, PDSS2, PKIB, L3MBTL3, SAMD3, ZHX2, FAM49B, ASAP1, ANXA1, SPIN1, CCNY, KDM2A, CORO1B, RAB6A, SYTL2, SIK3, PAFAH1B2, PCSK7, INTS6, WDFY2, FRMD5, MYO5A, RORA, RAB11A, MYO9A, SNX29, CHD9, NFAT5, NLRP1, VMP1, SMURF2, NPC1
12	12	PALLD, EFHC1, ARHGAP18, RELB, MARK4, OPA3, EML2, DMPK, MYPOP, DGCR8
13	13	MACF1, SMYD3, NOL10, NCOA1, FBXO11, PELI1, PPP3R1, ARHGAP25, ANKAR, TGFBR2, CD96, STAG1, ALPK1, FBXW7, SSBP2, APC, TMEM14B, NEDD9, CDKAL1, TRERF1, THEMIS, CARD11, OGDH, CCM2, COG5, ZC3HAV1, PTK2B, ASH2L, PCSK5, MED27, HERC4, SRGN, ADK, TTC17, ERC1, MICU2, CDC16, ZBTB1, SPTLC2, FOXN3, TMEM87A, FAM214A, CLEC16A, PRKCB, ITFG1, TANGO6, USP36, ZNF407, FOSB, RUNX1
14	14	RHD, PDZK1, DIRC3, DAG1, TRIM59, MTSS1, SLC35G1, CCDC65, PRKAG1, NPTN, GALK1, UBE2O, RHBDF2, JMJD6, MFSD11, KCTD1
15	15	FBXO6, RLF, ZNF684, NFYC, MR1, ANKRD28, SLC35A5, PRKCI, RNF168, IL15, MTRR, POLK, FAM153A, HLA-DQB1, SYNGAP1, MRPL32, ZNF713, GATAD1, NUDCD1, RFX3-AS1, ACO1, FAM214B, PIP5K1B, FXN, TJP2, SUSD1, SEC61A2, SORCS3, SIK2, PTS, FAR2, LRP1, KCNMB4, VSIG10, BICDL1, SIRT4, IFT88, TP53BP1, PPCDC, WDR59, PITPNA, GDPD1, ZSCAN30, ARID3A, ZNF77, PMEPA1
16	16	ATG4C, CKS1B, F5, B3GALNT2, CAD, GTF3C2, IFT172, MRPL33, RBKS, EPB41L5, PLEKHB2, SPOPL, DCAF17, PLCL1, ATRIP, CC2D2A, IL7R, NADK2, KLHL3, ZNF354C, KIF13A, ACTB, AGBL3, PPP2CB, CSPP1, NDUFAF6, C8orf37-AS1, C8orf37, ZNF169, PLXDC2, PGM2L1, GAB2, ACAT1, TULP3, SPATS2, PRPF40B, FMNL3, POLE, CYSLTR2, SLAIN1, KATNBL1, TIPIN, EFL1, GDE1, EFCAB13, ACAA2, INSR, MGME1, MAP3K7CL, SMC1B
17	17	PI4KB, DESI2, TAF1B, PTRHD1, DNAJC27, EGOT, FBXO45, HERC6, LETM2, SLC20A2, HGSNAT, NFIL3, CHST15, C12orf4, KLRK1, DDX19B, TMEM91
18	18	TAF5L, PARL, ZKSCAN4, LINC00243, ZNRF2, ANKRD22, DIXDC1, TIMM8B, IL18, CRAMP1, PIEZO1
19	19	SYNC, PBX1, HIP1, NIPSNAP3A, RTKN2, SUFU, SFXN2, CNNM2, TAF5, NUFIP1, ZNF491
20	20	POMK, MOB3B, LRSAM1, STXBP1, TTC16, SH2D3C, SLC25A25, TCF7L2, CCDC102B, DHX34
21	21	XYLB, PPP2R3A, VEPH1, LRR1, POLE2, ZFP82, ZNF566, ZNF260, ZNF461, LINC01534, ZNF850, ZNF345
22	22	FBXO42, MECR, ZMYM6, KYAT3, EVI5, SLAMF1, KLHL20, MIR181A1HG, DSTYK, ZNF678, SNAP47, CLIP4, ACVR2A, SLC40A1, CEP97, CCDC191, IL1RAP, PKD2, SEC24D, FNIP2, CBR4, SAP30, KLKB1, SCAMP1, CEP162, TSTD3, SP4, BPGM, LYPLA1, ATAD2, PNPLA7, ERCC6, SWAP70, UEVLD, POLD3, NARS2, LRRC23, ZCRB1, CRYL1, ALKBH1, SPPL2A, CEMIP, RAB40C, PDP2, RTTN, SULT2B1, ZNF347, MCM8, TMEM184B
23	23	NIPAL3, ST3GAL3, LRRC8D, RPS7, ACYP2, RPL31, RPL32, RPL14, TNFSF10, RPL9, USO1, RPL34, RPS3A, SLC38A9, CWC27, NSA2, FAM172A, UBE2D2, RPS12, RPS20, RPL30, TRAPPC9, RPL12, RPS24, GRK5, RPLP2, RPL27A, RPS13, C12orf57, TFCP2, C12orf42, RPL6, PIBF1, CHURC1, FNTB, GPHN, RPL4, RPS15A, CDR2, TTC19, RPL23A, RPL27, RPL38, EPB41L3, RPL17, SIPA1L3, RPS19, PLCB1, RPS21, MIATNB
24	24	KCNA2, CDC42BPB, KLHL11, NKIRAS2, ATP6V0A1, NAGLU, CNTD1, PSME3, ARSG, SLC2A11
25	25	RNF19B, NUF2, NMNAT3, NCEH1, FAM184B, HOMER1, SNX24, ZNF138, HAUS6, GNE, TBC1D2, TOR1B, USP6NL, QSER1, KATNAL1, BRCA2, SLC7A8, TTC9, SLC30A4, IQCH-AS1, PTPN9, SNTB2, TSR1, MYO1D, PIGN, GRK3, KDELR3
26	26	CENPF, CNIH3, HTR2B, DNAJC18, KCTD7, POP1, LRRC6, MFSD5, ATF7, DET1, METTL2A, GREB1L
27	27	DNAJC11, CDC7, VAV3, GPSM2, SRGAP2C, RNF2, KIF26B, RSAD2, HADHB, PEX13, TTL, POLR1B, CCDC174, C3orf20, NR2C2, KIAA1257, ACAD11, ANKUB1, LY86, HIST1H4H, URGCP, PINX1, LYN, STK3, SLC44A1, SH2B3, KNTC1, NUBPL, RDH11, ANGEL1, ARID3B, EEF2K, CSNK2A2, RNF43, METTL4, TMEM241, PMAIP1, CYB5A, ZNF565, MYADM, TMC4, SLC27A5
28	28	APTR, ACER2, ZNF460, TRAPPC2B, ZNF749, ZNF773, ZNF549, ZNF134, ZNF551, ZNF417
29	29	SLF1, CLVS1, ASPN, ECM2, BICD2, KMT5A, SERPINE3, KLF5, ZNF839, C15orf40
30	30	GBP2, GBP5, LRRC8B, LRRC8C, PYHIN1, AKT3, WDPCP, LIMS1, ITPR1, TBC1D5, SATB1-AS1, ARHGEF3, ANTXR2, CAMK2D, PDE4D, RASGRF2, RASA1, IRF4, ATXN1, SOX4, KCNQ5, FAM184A, MAP3K5, HIVEP2, PHACTR2, TAB2, ATXN7L1, TPK1, TNKS, SPIDR, PCAT1, CASC19, PVT1, RFX3, VTI1A, BTBD10, NEAT1, ETV6, R3HDM2, NBEA, KLF12, CLYBL, ATP10A, SPG11, PECAM1, PRKCA, WDR7, MALT1, ARHGEF18, PREX1
31	31	CCDC150, RHOBTB2, ENTPD1, USP28, PPFIBP1, BORA, NUDT7, KATNAL2, LILRB1, TTC38
32	32	NBPF15, IPO9, LINC00467, ASXL2, ALMS1, STAMBP, TET3, ZEB2, TLK1, ANKMY1, FARP2, ULK4, ZNF654, TFDP2, LXN, LRCH3, STX18, KLF3-AS1, CLOCK, HPGD, RARS, KDM1B, SNX14, REPS1, HIBADH, HIPK2, RABGAP1, HRAS, PIK3C2A, SERGEF, TSG101, PRH1, LNX2, FRY, MIS18BP1, SAMD4A, FAN1, DPP8, VPS33B, ZNF18, ZNF350, UBOX5, C20orf194, ATRN, HLCS
33	33	TXLNB, AASS, ARL5B, CTBP2, ATG2A, AC005480.1, BBOF1, RAB40B, TWSG1, MX1, UPB1
34	34	PHACTR4, GMEB1, ZBTB8OS, SCMH1, RPAP2, PIP5K1A, GSTCD, DCTD, CCDC152, DIMT1, MEF2C, PPIP5K2, LYRM4, TMEM14A, FAM135A, UBE3D, NUP205, NFX1, DCAF12, NAA35, IPPK, FKTN, DCLRE1C, RPP38, PRMT3, LARP4, USP44, CUL4A, EGLN3, EAPP, CATSPERB, ATXN3, ITPK1, UBR7, BTBD7, SETD3, IFT140, MYH11, COG4, ZSWIM7, STXBP4, RPRD1A, ZNF254, RPS11, SLX4IP, UQCC1, SLC25A17, MIRLET7BHG, PPARA
35	35	ACOT7, KIF1B, DFFA, DDI2, ZSWIM5, TESK2, NDC1, NAV1, DISP1, ITGAV, RAPH1, PARD3B, EPHA4, LIMD1, THBS4, PPP2R5D, KLC4, MRPL2, FAM3C, ZDHHC2, NCALD, ZDHHC21, ZNF658, FANCC, ABCA1, ZFAND4, CALCB, GXYLT1, C12orf45, C12orf75, L2HGDH, TMED8, BCKDK, RFX2, ZNF627, ZNF69, SCGB2B2
36	36	HIST3H2A, EGLN1, TTC27, NPAS2, TRAF3IP1, ALCAM, SNX4, SYNPO2, FAM174A, KLHL32, PTPRK, SDK1, SKAP2, PTPN12, NRCAM, GLIPR2, CORO2A, RAD23B, PALM2-AKAP2, PFKFB3, CLEC4A, EID3, SULT1A1, ZNF48, ZNF785, ZCCHC14, AC005562.1, ATAD5, TRIM37, SDK2, TCF4, RUVBL2, ZNF600, HMGXB4
37	37	MAGI3, TSACC, ACBD6, ATP2B4, SDCCAG8, CCDC138, ITGA6, CTLA4, TSEN2, TRAK1, QRICH1, PIK3CB, TBC1D1, SLC10A7, SNX25, PLPP1, MFSD4B, RPS6KA2, AUTS2, LMBR1, KIF13B, GINS4, FBXO32, TAF3, GATA3, NSUN6, SLK, TRIM44, RNF169, EMSY, DNM1L, FBXW8, RNF34, WBP4, COMMD6, GANC, GALK2, USP8, CSNK1G1, LRRC29, MAF, RPL13, EFTUD2, MAP3K14, TEX14, ZNF516, TPM4, ZNF135, ZNF544, CBFA2T2
38	38	OSBPL9, ATF6, SH3RF3, MAP3K2, ITGA4, CREB1, PLEKHM3, LINC01237, UBE2E2, SETD2, BMP2K, FAM13A, INPP4B, NR3C2, CENPK, PAM, CARMIL1, SUPT3H, CASP8AP2, SCML4, NT5DC1, OPRM1, IPCEF1, SOD2, QKI, FOXK1, VOPP1, GSAP, PRKAG2, AP3M2, CPQ, ERCC6L2, TTF1, ZEB1, ITGB1, SGMS1, PSMA1, TMEM117, CHST11, BTBD11, GPR183, FUT8, CEP128, SLC12A6, TRPM7, XAF1, IKZF3, DCAF7, RNF125, DYM
39	39	EYA3, RPS8, EIF2B3, FAM102B, POU2F1, SH3BP5L, KLHL29, RAB10, SLC8A1, GFPT1, NABP1, SMIM4, PAPSS1, ARFIP1, DDX60L, NNT, S100Z, MSH3, ST8SIA4, RANBP9, AK9, STYXL1, MFHAS1, TNFRSF10D, SGK3, PTK2, RPS6, PPP3CB, METTL15, MPZL3, BORCS5, LRMP, NUDT4, UBE2N, CRADD, PDS5B, RGCC, MAP4K5, PSEN1, CASC4, CTDSPL2, PATL2, WWP2, HSDL1, MIDN, RPS15, MBD3, ADGRL1, AGPAT3, C22orf34
40	40	LRRC7, LRRC40, ANKRD13C, HS2ST1, IKZF2, USP40, SRGAP3, SPEF2, TIMD4, TBPL1, RP9, CROT, ABCB1, SDHAF3, GFRA2, FRMD3, IDNK, ASTN2, RC3H2, CCDC183, SEC24C, CPEB3, MARCH5, IDE, SESN3, MRPS35, TRIP4, SPESP1, C19orf12, ZNF813, LAIR2
41	41	KCTD3, MANEA, ALOX12, ASGR1, NLGN2, TNFSF13, SENP3, TP53, ALDH3A2, GDAP1L1
42	42	C1orf109, ACBD3, DHX57, CEP63, SPRY1, TMEM184C, PRMT9, ARHGAP10, H2AFY2, USP30, RILPL2, RILPL1, ATP6V0A2, CCDC92, RNF212B, TXNDC16, EHD4, TMEM94, LLGL2, FBF1, ACTG1, MICAL3, TTC28-AS1
43	43	GPATCH3, SLC44A5, C2orf74, FBXO41, STAM2, TRAK2, SPICE1, USF3, GPR160, RUFY3, XRCC4, VCAN, AP3S1, HCG17, CYB5R4, QRSL1, KLHL7, DPY19L1, CD36, RINT1, ANKRD46, JAK2, CENPP, STRBP, BMPR1A, FRS2, PARP2, PPP2R3C, PSMA6, WDR20, RCOR1, FAM227B, NEO1, ETFA, DCAKD, ARL17B, ACSF2, USP32, SLC39A11, ZNF559, CSE1L, MIR646HG, YPEL1, PRR5
44	44	GCLM, MPZL1, SELP, CR1, KHK, MIR4435-2HG, USP45, SLC13A4, PDSS1, LINC01163, TPCN2, CCDC15, HEATR4, ELMSAN1, ADCY9, MON1B, RPH3AL, METRNL, CLIP3
45	45	PMVK, CNNM4, FAM178B, SCN11A, KCNIP4, ALG8, CAPS2, COCH, ZNF19, LILRA2, CHAF1B
46	46	IFIT1, GAS2, MACROD1, ESRRA, RPS6KA4, TEX9, TLN2, LACTB, SYCE1L, DHRS7B, INTS2
47	47	EPB41, GPBP1L1, CD247, RC3H1, PLCL2, SLMAP, SLC25A26, AFF1, ABHD18, GCNT4, SERINC5, RPS23, MARCH3, RPS14, KIAA1191, FAF2, PPARD, FKBP5, SLC16A10, TMEM65, PRPF18, ASCC1, CCSER2, MXI1, MGMT, ARRB1, RPS3, BIRC3, UBASH3B, C2CD5, RPS26, RPL41, RPL21, RPS29, TC2N, APBA2, RAB27A, HACD3, ABCC1, RFFL, CISD3, RPL23, LASP1, LINC00672, RPL19, ZNF652, RPL13A, RPL28, SIRPG, KIZ
48	48	NUDT6, C4orf47, TTC26, BRD3, RXRA, PRSS21, MMP25, ZNF200, TRIM16, ARRDC5
49	49	ZMYM4, PIGK, ADAMTSL4-AS1, ENSA, GOLPH3L, ARNT, NME7, PPP1R12B, SRGAP2, NBAS, DNAH6, EDAR, STK39, USP4, IP6K1, RPL29, CEP135, REST, NFKB1, ERCC8, NDUFAF2, COMMD10, DMXL1, RNF130, ORC5, UBN2, OXR1, RNF38, PRKCQ, BTRC, GBF1, TMTC2, CEP290, KDM2B, ZNF10, CDK8, TSC22D1, CCNB1IP1, UBR1, ZFAND6, RAP1GAP2, ULK2, AKAP10, CDC27, NPEPPS, RAB31, KIAA1328, ZCCHC2, PHLPP1, CD226
50	50	DNM3, KRCC1, IL18R1, RHBDD1, NEPRO, MAP9, RLN1, KIAA1958, AP3M1, KIF20B, AMPD3, RRAS2, MORN3, FLT1, MAPK6, HOMER2, ERCC4, CYB5B, ST3GAL2, BRCA1, TOM1L1, WIPI1, CARD14, ZNF208
51	51	NPHP4, NBPF3, CCDC30, LIN9, ABCB10, IQCG, FAM160A1, NIM1K, CCL28, TMEM267, C5orf34, NLN, ARSB, ATP6AP1L, SERPINB9, NQO2, SLC22A23, RTN4IP1, HDDC2, TTYH3, LINC00174, CALD1, ZBTB5, SMC5, GCNT1, TRIM32, TIMM23, ALDH18A1, FAM216A, TRIM13, DLEU1, HEATR5A, SLC5A11, LCMT1-AS1, ZNRF1, CFAP53, ZNF555, PIAS4, CCDC157, RNF215, OSBP2
52	52	UPP2, HECW2, ZNF620, BTLA, TIPARP, LINC00886, AP1AR, DMGDH, MBOAT1, E2F3, GNAI1, PTCH1, LINC00476, INTS4, DYNC2H1, TM7SF3, SENP1, MYEF2, NEDD4, GOT2, ZNF821, ANKRD27, NUDT19, WDR88
53	53	CA6, LRP8, ARL6IP6, CCDC173, SLC25A12, HAT1, METAP1D, MTX2, BTD, CNOT10, CADM2, ARHGAP31, CPLX2, ANKS1A, TTI2, RNF122, DENND4C, ABHD17B, RALGPS1, MARCH8, CCDC6, NT5C2, BET1L, DEAF1, ATG13, CKAP5, C11orf49, DDB2, P4HA3, MTMR2, EXPH5, NCAPD2, WDR89, AAGAB, ACSM3, YES1, ZNF439, ZNF44, ZNF709, ZNF490, TNPO2, SYCE2, PHLDB3, HM13
54	54	CENPA, MAP3K13, GFOD1, HIST1H2AC, HIST1H2BD, MLANA, FMN1, PPIP5K1, MIEF2, DBF4B, SMAD7, MADCAM1, TSHZ2
55	55	HSPB11, NFIA, ITGB3BP, TGFBR3, SCAMP3, ADAM17, ATP6V1E2, NEB, OLA1, SNED1, PASK, ATG7, VGLL4, NME9, USP53, GM2A, FAM193B, HLA-DRA, MMS22L, TMEM106B, CCDC146, NAMPT, ZNF277, EPHB6, WRN, TTC39B, MTAP, DCAF10, CCDC7, PTPRE, ME3, ZBTB44, CRY1, MIA2, TXNDC11, COX10-AS1, COX10, RPS6KB1, TANC2, TEX2, C17orf80, SEC14L1, TMX3, MYO9B, PGLS, RPL18A, PGPEP1, NKG7, SNX21, ADARB1
56	56	SLC9A1, UAP1, ADCY3, PLS1, ADARB2, CC2D2B, TXNL4B, DRC3, GID4, PTPRS
57	57	CRCP, GIMAP8, TMEM176A, ATG9B, CDK5, AGAP3, ZBTB26, PARPBP, LINC00598, BRIP1
58	58	FGGY, GLMN, KCNC4, DENND2C, CRB1, RAB29, HHAT, SLC30A1, NVL, MAP4K3, YEATS2, RTP4, RNF212, ATG10, LINC01184, SLC12A2, HLA-DPB1, PREP, ARG1, AIG1, IQCE, AMZ1, CCDC126, RALA, ERI1, MTBP, ZNF16, SURF6, SUV39H2, SFXN4, GOLT1B, RFC3, ZFYVE1, INO80, OIP5, NUSAP1, CATSPER2, CERS3, UBALD1, PIPOX, EMILIN2, MYOM1, DOK6, ACER1, PROSER3, SPTLC3, TTC28, HSCB, APOBEC3C, APOBEC3F
59	59	CAMTA1, JUN, CDC42EP3, TTC7A, BAZ2B, PSMD14, METTL8, WDR12, ABI2, KANSL1L, USP37, TCAIM, LARS2, CCDC12, OPA1, TARS, ANKRD55, MAP3K1, IPO11, KCTD20, FAM120B, WDR60, ANGPT2, AGPAT5, MFSD14C, ABL1, ACBD5, GLRX3, FAR1, CCDC77, SLC2A3, CD69, MED21, AMN1, SSH1, TMEM120B, FAM177A1, CDKL1, KIAA0586, LIN52, AREL1, FCF1, FOS, PPP1R13B, PARP6, PHLPP2, VPS53, ABR, NFATC1, JUNB
60	60	ECE1, RPL11, ST6GALNAC3, SPAST, TTC21B, EIF4E3, CHCHD6, RSRC1, PIK3CA, SENP5, KLHL5, DCUN1D4, RPL34-AS1, ZSWIM6, UBTD2, KLHDC10, CHCHD3, TNFRSF10B, SLC25A37, SAMD12, TRMT10B, CEP78, INVS, RPL35, CUBN, MICU1, MCU, EXOC6, R3HCC1L, CEP295, NDUFA9, LRRK2, HECTD4, GPR18, PCCA, ATP6V1D, DTWD1, MAP2K5, PDE8A, NPRL3, PHKB, UBE2G1, FAM222B, MBTD1, ABHD3, APP, BACH1, NPTXR, XPNPEP3, PACSIN2
61	61	LINC00862, KLF11, PLB1, DUSP28, TNIP3, ANKRD31, ECT2L, TET1, STOX1, KIF1BP, HKDC1, KLRB1, WDHD1, FBXO34, SLC35E1, CA11
62	62	IFFO2, LAMTOR5-AS1, BPNT1, KYNU, RBMS3, GPR171, IFT80, SMC4, PPM1L, USP13, TFRC, SH3D19, SIMC1, TSPAN17, RSPH3, EEPD1, LINC01393, SLC37A3, TRIM35, SAXO1, CD72, RECK, PTPDC1, TEX10, MVB12B, CDNF, MASTL, ENO2, C1S, PZP, IRAK3, CUX2, BRAP, OAS1, OAS3, CAB39L, DAAM1, SLIRP, CCPG1, ANKDD1A, SPG21, MLYCD, CDRT4, COPRS, GRIN2C, OLFM2, ELL, ZNF737, DZANK1, MTG2
63	63	PDIK1L, LRRC39, LINC01350, NEK11, USP46, MCTP1, ARSK, RFESD, RHOBTB3, ELL2, CCDC112, BAG2, LANCL2, ACTR3B, SHTN1, HPS5, OAF, SLC46A3, EFCAB5, TTYH2, FPR1, TTPAL, SGSM1, TTLL1
64	64	IFI44L, SNX27, FBXO28, PLEKHH2, VRK2, SLC4A5, MFSD6, AC010148.1, ANO10, PFKFB4, MCC, PRIM2, TRIM4, GAL3ST4, GPC2, SPDYE3, ZCWPW1, CDHR3, PXDNL, SYK, ZNF367, HABP4, CDC14B, MSANTD3, STAMBPL1, MED31, LINC00910, PSMG1
65	65	STRADB, TNIP2, GRK4, RGS12, SCGB3A1, SLC4A8, TDRD3, TEX22, ABAT, IGSF6, MMP24, LIMK2, DRG1, EIF4ENIF1, PISD, PRR14L
66	66	WDTC1, TMEM222, AHDC1, FGR, FAM76A, STX12, SSX2IP, DTWD2, SPDL1, CLECL1
67	67	KIAA0319L, LMO4, ABCD3, TTF2, ODC1, UBXN2A, FAM228B, HK2, SMARCAL1, NHEJ1, NGLY1, C4orf48, ZFYVE28, SEL1L3, TMEM156, EXOC1, PDZD2, OXCT1, C6orf201, SLC17A5, REV3L, SLC18B1, VPS41, CDK14, GALNT11, GKAP1, KAT6B, SAMD8, COMTD1, LCOR, OSBPL5, ARHGAP32, BICD1, NR4A1, SNX6, MBIP, ZNF106, SMAD3, CCDC57, ATP8B1, RALGAPB, TCFL5
68	68	YARS, S100PBP, IL12RB2, RGS1, KDM5B, CLHC1, PAIP2B, SUCLG2-AS1, RYBP, GBE1, NECTIN3, RABL3, IQCB1, EAF2, SLC9B2, JAKMIP2, PCYOX1L, SEC63, TRAF3IP2, AGPAT4, NOD1, TBC1D31, TSNARE1, TSC1, P4HA1, ECD, FAM149B1, DNAJC9, EXOSC1, PRCP, AEBP2, RNFT2, ABCC4, MAPKBP1, FANCI, ITGAX, CKLF, C16orf74, MIB1, OSBPL1A, ZNF100, GP6, ZNF583, CHODL, EVA1C, SYNJ1, C21orf58
69	69	TNFRSF1B, AGO4, HSD11B1, GPR137B, CRIM1, PLEK, APLF, NUP35, SLC39A10, GMPS, MAGEF1, XXYLT1, MANBA, MTMR12, ARHGEF37, AHR, GRB10, RAB11FIP1, ZMIZ1, SNX32, ALG1L9P, RNF121, TMEM135, MARCH9, METTL25, VPS33A, AACS, SNAPC1, ASB7, KIAA0513, ZNF236, KIF16B, ZFP64, LINC01524, MIR99AHG, CHEK2
70	70	TRIM62, ZNF362, CSF3R, ZFYVE9, IFI44, BCAR3, SWT1, FLVCR1, NT5C1B, LINC01376, LINC00954, WDR35, BCL2L11, LINC01191, FAM168B, GTDC1, PGAP1, KLF7, HSPBAP1, FAIM, PIGX, LPCAT1, RMND1, TIAM2, TMEM181, SMURF1, OTUD6B, LRRC69, DDX58, NDUFB6, ERLIN1, CWF19L1, EDRF1, BCCIP, PAK1, SLC36A4, JAM3, NCAPD3, RAD52, OVCH1, FGD4, TSPAN3, C17orf67, TACO1, DNAH17, ZNF528-AS1, BCL2L1, ARFGAP3
71	71	TLR5, DOCK3, CLDN12, RDH5, SARNP, DNAJC14, PMEL, CDK2, IKZF4, RABEP2
72	72	DARS2, ZBTB37, SUSD4, ADGRF3, SLC11A1, GIN1, CD83, C5, DHX32, MTERF2, DTD1
73	73	GORAB, ALG1L2, EFCAB10, BCAP29, CBLL1, OLMALINC, NRG4, GAN, ZNF235, SIRPB1, TMEM191C
74	74	PRKCZ, FLAD1, CMPK2, SLC25A20, POGLUT1, OSBPL11, CCDC125, MTERF1, SPAG1, INSL6, LETMD1, CELA1, GALNT6, IFI27L1, AVEN, CHRM5, LPCAT4, WDR76, CPPED1, SHPK, AC005224.2, ZNF624, GAREM1, PARD6B, BCAS4, PRDM15, C2CD2
75	75	MFSD9, KCTD18, SGO2, ACVR2B, SLC9B1, USP54, SORBS1, SFR1, ADCK1, ANKEF1
76	76	ISG15, FCGR1B, PCNX2, EHBP1, MAL, ZDBF2, CISH, ARF4, DENND6A, FLNB, ZBTB11, NFKBIZ, ATP6V1A, PARP14, MB21D2, PDLIM5, NDFIP1, HIVEP1, EPB41L2, AKAP7, TULP4, FAM133B, LMTK2, ORAI2, ALKBH4, GTF2E2, SNTB1, AGTPBP1, CAMK1D, PCGF5, ITPRIP, ARID2, MYCBP2-AS1, RNASE2, FBXO33, LINC01588, DENND4A, SLCO3A1, LMF1, FTO, CFDP1, TOB1, SPAG9, APPBP2, MAP3K3, STRADA, ADGRE5, GATAD2A, RALGAPA2, ZHX3
77	77	HIVEP3, SLC16A4, OTUD7B, VPS45, RASGRP3, GNPDA1, PM20D2, UBE2J1, ANKRD6, TMEM254, MMS19, SLX4, ZNF341
78	78	ZCCHC4, C5orf63, OSBPL3, GRAMD1B, LINC01483, PCBP3, TOB2, CCDC134, SREBF2, WBP2NL, TCF20
79	79	YIPF1, SLC16A1, TRMT61B, NUP155, CYSTM1, PFDN1, HARS2, FGFR1, AP4E1, MEF2B, POFUT1
80	80	TPMT, SLC25A13, RIDA, EXOSC3, ZNF79, PRKG1, EPS8L2, GPR135, L3HYPDH, GRAP
81	81	GPATCH2, TACR1, RMND5A, CD8A, CD8B, SIL1, DTNBP1, FAM160B1, SIRPD, PKIG
82	82	PIK3CD, CDC14A, DTNB, STRN, SRBD1, ASB3, EIF5B, AFF3, SP110, SP140, CAB39, HDAC4, STT3B, LPP, SCFD2, GALNT7, PARP8, CCNH, CHD1, DUSP1, SFXN1, EEF1A1, TNFAIP3, STXBP5, UMAD1, GLCCI1, CUX1, MDFIC, KAT6A, NCOA2, GNAQ, TLE4, MAPK8, JMJD1C, FLI1, TUBA1A, LINC01619, ZMYM2, VWA8, EPSTI1, TPT1, RPS6KA5, TCF12, ADAM10, SSH2, SKAP1, BCAS3, PITPNC1, ASXL1, IFNAR2
83	83	GPR157, TBX19, AC114763.1, ATP13A4, CDK6, PTPRO, IKBIP, NOXRED1, PPL, MAPK7, BCL2, ZNF763, C19orf44, ZNF569, ZNF570, ZNF540, ZNF781
84	84	C1orf159, DNAJC16, TMCO4, ZBTB40, AGO3, NUP133, ACVR1C, FBXO36, QDPR, PKD2L2, CTNNA1, PPARGC1B, SLC36A1, GALNT10, RPL26L1, SRF, POLR1C, RUNX2, CDK19, MTHFD1L, EZH2, ZNF786, INTS10, MYBL1, NACC2, ZNF248, ZNF25, ZNF33A, ALOX5, INPP5F, SEC23IP, IPO7, RAD9A, KLHL42, CPNE8, KIF21A, ABCD2, RAB3IP, ZDHHC17, COG6, STRN3, AKAP6, PELI2, KIAA0556, NKD1, MYH10, GNG7, ISM1, ESF1, CRYZL1
85	85	ZCCHC17, DAB1, ALG14, RRP15, LINC01118, KLHL23, CARF, NBEAL1, BARD1, ABLIM2, CLCN3, TBXAS1, ASAH1, ENPP2, FKBP15, HDHD3, FUT11, HSD17B12, CD82, MTCH2, WNT5B, BCL2L14, SLC2A13, CHPT1, POLR3B, RIC8B, ALG11, MZT1, RAB20, RAB2B, BATF, TTLL5, IFT43, MKRN3, JMJD7, GLCE, IQCK, PIGL, ZNF287, WIPF2, DGKE, ZFP14, ZNF546, TP53TG5, BTG3, MRPS6, SLC5A3
86	86	PATJ, AK5, MAN1A2, S100A8, IFI16, NEK7, DISC1, LYST, CAMKMT, MGAT5, CERS6, INPP5D, CBLB, ST6GAL1, PPP1R2, ATP8A1, GPRIN3, PPP3CA, TET2, ELF2, FBXL17, ARHGAP26, GMDS, SESN1, SNX9, SYTL3, IMMP2L, LRRN3, EXOC4, BRAF, XKR6, PAG1, TRPS1, NSMCE2, KANK1, KIAA2026, RAPGEF1, SFMBT2, ELP4, EEA1, CLIP1, RB1, RAD51B, LINC01550, GNB5, ZNF609, MEF2A, ATF7IP2, FBXL20, ENOSF1
87	87	NSUN4, LEPR, ST7L, WARS2, ZNF124, FAM49A, THUMPD2, FANCL, TSGA10, TMEM182, ACVR1, AC064834.1, RFTN2, PDE6D, LRRFIP2, EXOG, MSL2, RARRES1, CD38, MTHFD2L, SLC39A8, ETFDH, RELL2, MIOS, STEAP1B, PLXNA4, ERLIN2, ASPH, TMEM141, REEP3, TRIM66, HTATIP2, IMMP1L, AAMDC, DISC1FP1, UHRF1BP1L, DEPDC4, ZNF26, DNAJC3, DHRS4L2, NRL, CIDEB, EFCAB11, CRISPLD2, EPN2, SKA2, SLC14A1, TRIP10, ADGRE1, MIR663AHG
88	88	CHML, WDR64, LRIG1, PDIA5, SMIM14, USP38, ADAMTS6, TRAPPC13, WDR41, MFAP3, LINC01277, EPM2A, ZDHHC14, WDR27, C7orf31, VKORC1L1, ASL, TPST1, ADAM22, FAM185A, FBXL13, NAPEPLD, ZNF618, IL15RA, IL2RA, PRTFDC1, RNLS, RTN3, RBM4B, C11orf80, ALKBH8, SOCS2-AS1, LINC00173, TNFAIP2, LIPC, BTBD1, ATPAF2, ZNF561-AS1, LARGE1
89	89	CFAP100, TRPC1, RNF8, CYTH3, LINC01176, SPA17, SAV1, HS3ST3B1, ZNF223, ZNF226
90	90	TRIT1, SLFNL1, CTSK, LINC01250, CPSF3, NFU1, RBMS1, IDH1, DOCK10, COLQ, FHIT, SHQ1, SEC22A, HACD2, UBA5, ABCC5, LMLN, ADGRA3, CENPH, CDK7, KIAA0825, LTB, C2, RPS10-NUDT3, UHRF1BP1, LRFN2, DNAH11, RBM12B, TMEM67, ZFAT, MLLT3, C9orf85, DIP2C, IPMK, ACTA2, IFIT3, PPRC1, ACCS, RBP5, STK38L, PCED1B, LIMA1, MTFMT, ABHD2, SARM1, SLFN12L, CAPS, DSN1, USP18, SEC14L2
91	91	DBT, ATP1A1-AS1, EIF2AK2, ERCC3, FASTKD1, TYW5, KAT2B, UBE2E1, MAP4, CD200R1, GTF2E1, PAICS, THAP9, CASP6, LARP1B, MGST2, WWC2, SMIM8, MAN1A1, PEX3, AOAH, PRKRIP1, CSGALNACT1, RNF170, SPATA6L, CARNMT1, PHPT1, LRP6, LOH12CR2, APOLD1, GSG1, GPATCH2L, TECPR2, FBXO22, KLHL25, LRRC28, GGA2, MINK1, SLC25A11, ZNF594, TAF4B, RAB27B, ZNF787, ZSCAN5A, SYCP2, SCO2, TYMP
92	92	MKRN2OS, NKIRAS1, MAK, RPF2, UBE2D4, GZMB, VRK1, NTAN1, ZNF778, INSL3
93	93	FTCDNL1, LEKR1, SRD5A3, MICAL2, FGD6, MPP5, DUOX1, RPGRIP1L, LIG1, MROH8
94	94	PER3, PEX14, DHRS3, PPP1R21, CCDC88A, PNPT1, TBC1D8, METTL6, PRKAR2A, RAB28, TBC1D19, NIPAL1, TXK, SLAIN2, ZNF827, DNAJC21, AHI1, BMT2, INTS9, PLAG1, PKIA, OSTF1, ZMYND11, ANKRD26, ZNF33B, PARG, ANK3, ARID5B, PDE3B, DUSP16, DERA, PLEKHA5, ANO6, GNS, TMTC3, ACAD10, SLC8B1, SYNE2, WDR25, GPR132, IGF1R, KNOP1, IL4R, KSR1, NLK, ACACA, TADA2A, MAP2K6, LINC00662, ZNF611
95	95	BTBD8, SMYD2, NDUFAF7, PAX8, ZRANB3, AC013264.1, NDUFS1, NISCH, PXK, CRYBG3, PIK3R4, ATP2C1, GLO1, PEX7, SERAC1, PKIA-AS1, CBWD1, TGFBR1, HSDL2, TCTN3, BBS1, DLG2, CLMP, TIGAR, ATF1, ZMYM5, GPR180, IQCH, ZNF710, ADAMTS17, CHSY1, ANKS3, TEFM, RHOT1, C17orf75, KCTD2, PTPRM, LDLRAD4, LSR, RINL
96	96	EIF4G3, SPATA6, S100A6, GATAD2B, PRKD3, MTA3, COMMD1, CYP20A1, RBM6, ATR, DLG1, FBXL5, SCLT1, EMB, JARID2, PHIP, MCM9, KRIT1, SRPK2, MCPH1, VPS13A, GAPVD1, MAPKAP1, PBX3, EHMT1, SVIL, SHOC2, PHF21A, PTPRJ, CBL, CCDC91, XPO4, ZDHHC20, PAN3, DGKH, TPT1-AS1, DCAF5, RFX7, MAP2K1, NFATC3, WWOX, CMIP, PER1, GRB2, ROCK1, DNM2, POU2F2, PI4KA, GRAP2, PPP6R2
97	97	FMO5, ZNF670, NLRP3, AC012368.1, STARD7-AS1, CAND2, TMF1, UBA3, KALRN, LINC01259, HPSE, INTS12, SRD5A1, MBLAC2, LMNB1, ARMC2, PACRG, CAAP1, APBA1, ARHGAP19, ABCC2, C10orf88, ACADSB, CCDC86, ASRGL1, AHNAK, TUT1, TTC9C, UBE3B, MMAB, BRMS1L, DACT1, SPATA7, ZC3H14, ADAL, PARP16, SLC43A2, SOCS7, NEDD4L, NDUFV3
98	98	RAP1A, RPRD2, ASH1L, DENND1B, RAB3GAP2, ITPKB, ATAD2B, YPEL5, ZFP36L2, R3HDM1, NR4A2, STAT1, STAT4, TRAT1, TNIK, VPS8, UBE2K, RAP1GDS1, RICTOR, MAN2A1, ZFAND3, BTBD9, JAZF1, RABGEF1, ANKIB1, AHCYL2, MSRA, RPL7, STAU2, ZCCHC7, DENND1A, SCAI, SBF2, FCHSD2, UVRAG, SPPL3, FNDC3A, KPNA3, GNG2, MNAT1, HIF1A, PPP2R5E, SIPA1L1, NUMB, TRAF3, HERC1, GPATCH8, MAPRE2, ZNF331, MX2
99	99	SLC25A24, ABHD6, PTCD2, LGR4, KCTD21, PROSER1, MAP3K9, EML5, TTC8, ABCG1

## Sheet: peaks
	Cluster	Peaks
0	0	chr2-60569076-60570167, chr1-1134636-1138947, chr6-73733022-73733555, chr14-100191949-100194327, chr1-1173115-1174478, chr14-100212259-100215753, chr14-100220946-100224913, chr14-100236054-100242704, chr1-1202681-1209670, chr14-100284475-100287241, chr1-1272304-1275446, chr14-100303091-100309332, chr14-100317407-100319008, chr1-1322872-1329280, chr14-100368532-100378485, chr1-1330394-1334148, chr…
1	1	chr19-43826771-43827929, chr2-69828726-69831856, chr2-69893009-69894931, chr16-2204276-2216589, chr16-2222739-2225444, chr16-2233081-2239229, chr16-2250138-2254251, chr16-2339531-2342389, chr1-200530435-200531443, chr1-200620182-200622900, chr1-200668795-200670971, chr1-200737957-200740576, chr8-1762252-1765412, chr8-1791725-1792499, chr1-201153542-201155686, chr16-1442490-1449066, chr16-1677204-…
2	2	chr12-21456094-21457068, chr12-21500649-21502632, chr1-32239389-32242925, chr1-32246575-32257651, chr3-53043706-53047387, chr11-75240393-75243039, chr19-8208073-8210961, chr3-53129302-53131667, chr19-8268387-8269927, chr19-8319797-8325436, chr12-22332848-22336188, chr20-35732055-35745088, chr10-132306767-132309590, chr19-8342186-8343862, chr19-8361927-8364705, chr10-132328889-132333099, chr12-683…
3	3	chr15-52232231-52236167, chr1-9908925-9911714, chr1-9942266-9944213, chr10-61898925-61905400, chr13-100673236-100676097, chr1-64469619-64471680, chr1-64505089-64506754, chr11-6609429-6613509, chr11-6616382-6622552, chr14-106276223-106277871, chr1-64550403-64551021, chr11-6652979-6657116, chr11-6681999-6684338, chr16-30532363-30536755, chr8-143382233-143387025, chr8-143512019-143522206, chr17-7928…
4	4	chr3-167733889-167736332, chr3-167740950-167741398, chr1-52601250-52605214, chr18-2570459-2572824, chr1-52631432-52638905, chr18-2589278-2590732, chr1-52685819-52686885, chr1-52697010-52699124, chr1-52702602-52704155, chr18-2635417-2639249, chr1-52725651-52727620, chr1-52919065-52919891, chr1-52920629-52922245, chr1-52926822-52928438, chr1-53014467-53015585, chr18-2653303-2660701, chr16-4548329-4…
5	5	chr3-48506877-48508415, chr14-69397164-69399476, chr13-109731683-109732473, chr1-28736108-28738328, chr14-69667214-69668379, chr13-109777970-109789489, chr4-75511759-75515727, chr4-75573309-75574075, chr4-75629711-75631430, chr4-75653851-75656330, chr4-75663302-75665553, chr4-75682742-75683505, chr4-75695202-75697086, chr4-75723185-75727436, chr4-75939451-75941589, chr4-75989840-75991600, chr22-3…
6	6	chr12-57085336-57097120, chr20-4037252-4039052, chr16-56964115-56966645, chr17-9239025-9242483, chr13-46593032-46594188, chr14-69623320-69626355, chr14-31944146-31945638, chr6-444656-448338, chr14-69635001-69638849, chr10-91219909-91221769, chr2-11465227-11467164, chr7-6728967-6730692, chr20-4013648-4018655, chr7-6990867-6991798, chr8-119832075-119833836, chr10-31317973-31323085, chr10-132543849-…
7	7	chr1-145857861-145860501, chr19-55475427-55492460, chr20-59177185-59179513, chr1-145917582-145920185, chr3-32427549-32429893, chr3-32430425-32433971, chr20-59221864-59223331, chr3-32455098-32461205, chr20-59253049-59254493, chr21-31410506-31411253, chr5-87405016-87413756, chr1-93177302-93182061, chr18-12701373-12704394, chr18-12774966-12777252, chr17-1828920-1831105, chr18-75206914-75212917, chr1…
8	8	chr9-128898308-128904486, chr9-128946105-128949049, chr8-58552380-58556761, chr8-58559671-58564341, chr8-18919170-18919395, chr8-18957115-18958075, chr8-19013249-19014720, chr8-58657649-58660906, chr12-122021071-122024774, chr9-128274849-128277902, chr12-122076549-122084405, chr9-128321690-128323931, chr9-128339674-128341878, chr12-122096584-122100418, chr8-6707492-6709950, chr9-128817454-1288220…
9	9	chr4-67550353-67550902, chr15-95839173-95839886, chr9-100097899-100100243, chr8-21917885-21921028, chr1-206734135-206738574, chr1-212476889-212478087, chr18-711150-713580, chr2-69913682-69916416, chr8-22047081-22049955, chr1-212604203-212626574, chr8-22053626-22060975, chr1-212634733-212637570, chr8-22066110-22067540, chr8-22044243-22045449, chr8-22050506-22051752, chr2-70073816-70074743, chr12-8…
10	10	chr1-160046404-160047535, chr1-160068291-160071113, chr1-160083431-160086258, chr1-160092402-160094006, chr1-160095616-160101975, chr11-96206910-96208515, chr11-96228193-96231408, chr13-23695396-23696674, chr11-96265055-96268605, chr13-23888369-23890382, chr11-96306841-96307959, chr11-96388981-96390873, chr5-111529340-111532213, chr5-111703597-111704092, chr5-111755852-111758533, chr2-223943748-2…
11	11	chr6-5706114-5707105, chr8-130244090-130249460, chr1-153919999-153924554, chr8-130283711-130285258, chr8-130356493-130359547, chr4-108140127-108140858, chr11-67117365-67121692, chr6-42449870-42454768, chr4-108342350-108343201, chr17-48427545-48431386, chr11-67260682-67263923, chr4-108432271-108434572, chr6-7085753-7088496, chr6-7136577-7139471, chr11-67430901-67446995, chr3-57226189-57229699, chr…
12	12	chr19-45860931-45865936, chr19-45882235-45887599, chr19-45900871-45904264, chr19-45971447-45974296, chr19-45994493-45996228, chr19-45999159-46001450, chr19-44954173-44956655, chr19-44999094-45004157, chr19-45005290-45007801, chr19-45037277-45041794, chr19-45074122-45077834, chr19-45090886-45094092, chr19-45115673-45119918, chr6-52283991-52285966, chr19-45158032-45160195, chr19-45150735-45154694, …
13	13	chr7-44629042-44640945, chr7-44604802-44611408, chr6-15363682-15365934, chr7-44795338-44799091, chr21-35025234-35029465, chr4-108355193-108356563, chr14-64500744-64511879, chr9-130680788-130682943, chr2-189762107-189764013, chr7-44972703-44987838, chr16-10963749-10966003, chr3-108805963-108807000, chr7-44572824-44575391, chr17-78788711-78790738, chr2-68719700-68723599, chr2-68733582-68735754, chr…
14	14	chr19-7868228-7875289, chr8-124643763-124644915, chr17-76352682-76355140, chr17-76381225-76387564, chr17-76451506-76454983, chr17-76465370-76475388, chr17-76488523-76503032, chr17-76509727-76519137, chr17-76522701-76524052, chr17-76527185-76531386, chr17-76556581-76559126, chr12-48850839-48853892, chr12-48863934-48866492, chr12-48917332-48919089, chr12-48923996-48926451, chr17-76643230-76644185, …
15	15	chr12-57109300-57113100, chr1-181086697-181092782, chr16-74983564-74985898, chr4-4385804-4388238, chr19-916619-922515, chr19-924176-929525, chr19-940021-942821, chr19-982320-986259, chr19-989303-992838, chr19-993357-1005586, chr9-97237832-97239050, chr19-1051028-1059052, chr20-57350434-57351992, chr20-57596691-57597660, chr20-57616529-57621619, chr3-38453150-38456105, chr20-57705235-57711810, chr…
16	16	chr22-45296116-45297541, chr22-45412799-45414816, chr3-183161438-183163309, chr2-171415813-171416510, chr8-67392305-67394802, chr16-19520328-19525611, chr19-7098137-7100189, chr19-7182762-7184000, chr5-137660270-137660933, chr5-137695474-137696578, chr5-137751618-137755814, chr12-49295017-49298470, chr12-49321674-49324160, chr12-49358567-49359170, chr12-49536333-49544626, chr12-49564681-49569189,…
17	17	chr6-107458706-107460654, chr12-4506679-4507558, chr19-41396471-41399266, chr2-24792471-24794204, chr19-41348022-41358848, chr2-24827341-24828234, chr2-24918813-24921594, chr2-24926247-24927471, chr2-24970459-24973596, chr8-42842142-42844228, chr2-25041138-25043696, chr8-42804917-42805818, chr8-42789732-42791018, chr8-42891578-42899064, chr8-43092388-43094511, chr19-41457044-41457753, chr12-52610…
18	18	chr11-111539267-111542030, chr11-111601381-111605196, chr11-111765176-111767399, chr6-30828019-30831262, chr6-30877230-30878488, chr11-111877607-111880559, chr6-30907291-30908828, chr11-111925782-111927948, chr11-111931391-111932431, chr11-111936514-111939321, chr11-112073448-112075106, chr11-112085897-112087600, chr11-112225526-112227905, chr1-229557047-229559816, chr16-88769505-88771641, chr3-1…
19	19	chr10-102631609-102636126, chr10-102641418-102653588, chr10-102672233-102677164, chr3-129013488-129018179, chr10-102713015-102716222, chr10-102742945-102745204, chr10-102916816-102919781, chr19-11766353-11768720, chr10-103191519-103194598, chr11-48054083-48056650, chr19-11797327-11799317, chr10-103350193-103351763, chr10-103367297-103369461, chr10-103395603-103397560, chr10-103448835-103453039, c…
20	20	chr9-127607248-127609197, chr9-127698534-127700519, chr9-127713894-127717868, chr9-127733467-127738982, chr9-127739513-127742971, chr9-127767191-127769057, chr9-127769672-127772805, chr9-127775868-127791143, chr9-127801072-127804696, chr9-127861402-127863800, chr9-127868747-127870694, chr10-113126512-113127582, chr9-127959154-127984505, chr9-128005618-128010128, chr19-47034949-47037000, chr9-1280…
21	21	chr14-49581312-49587566, chr14-49596398-49600423, chr19-36378411-36379885, chr19-36417841-36419229, chr19-36488038-36490709, chr14-49692485-49694091, chr19-36527506-36529589, chr19-36604324-36606574, chr19-36665765-36667903, chr19-36686460-36688413, chr19-36771146-36773699, chr19-36572239-36574353, chr19-36796493-36798215, chr19-36837178-36839184, chr19-36848715-36851864, chr19-36915204-36917217
22	22	chr5-67003561-67006456, chr1-16153729-16158649, chr1-16160549-16162990, chr1-89276608-89279918, chr1-16167193-16169323, chr19-53157670-53159743, chr1-16204793-16209117, chr19-53194995-53198088, chr19-53192368-53193922, chr1-16235889-16238523, chr1-16242267-16245406, chr16-689453-691353, chr1-16362591-16368894, chr16-713923-717099, chr7-105875485-105879444, chr1-28881913-28882801, chr1-89605612-89…
23	23	chr14-64986124-64987778, chr11-807442-814631, chr11-836313-851841, chr2-3518116-3520718, chr22-26586436-26593257, chr22-26656848-26659493, chr2-3650403-3652557, chr19-41901697-41919209, chr2-53767248-53768666, chr3-69050542-69053222, chr2-161159740-161161913, chr2-54114805-54116478, chr19-42196398-42204388, chr7-134315834-134317668, chr14-64549492-64550673, chr14-64879098-64881100, chr14-64913653…
24	24	chr17-42270721-42277994, chr17-68034877-68037127, chr17-42307348-42316308, chr1-110618919-110621065, chr1-110643635-110644659, chr1-110645344-110648242, chr17-42382010-42390406, chr1-110726478-110727460, chr17-42420675-42423631, chr17-42456297-42460944, chr17-42483774-42485204, chr17-68383441-68384657, chr17-42529836-42533099, chr14-103056210-103058652, chr14-103074242-103076235, chr17-42546827-4…
25	25	chr17-32502991-32505461, chr13-30306459-30308143, chr22-38459949-38462026, chr12-94147354-94151208, chr13-30354699-30356221, chr13-30370426-30372819, chr3-122513584-122515535, chr13-30373368-30377535, chr3-122562991-122565747, chr5-36239654-36243314, chr16-69310350-69312436, chr5-79512111-79515321, chr16-69338650-69340953, chr5-79611552-79613832, chr18-62186199-62188843, chr16-50547130-50550629, …
26	26	chr1-224378792-224381195, chr1-224430401-224436291, chr1-224615793-224618554, chr1-224622724-224624764, chr8-98043687-98046572, chr8-98064315-98065133, chr8-98116422-98118058, chr17-62477512-62480274, chr12-53159095-53160193, chr12-53179665-53181782, chr12-53197045-53201518, chr12-53215542-53225622, chr12-53229113-53235334, chr12-53251063-53253928, chr1-108199051-108201414, chr1-214602481-2146043…
27	27	chr3-128877951-128881036, chr3-128922723-128924070, chr16-22368915-22375917, chr2-60549132-60557896, chr3-129000775-129006052, chr3-15426888-15429266, chr17-1625693-1632124, chr3-129025086-129028056, chr18-74290764-74293164, chr1-107803962-107805134, chr8-10825260-10825770, chr3-129067703-129070399, chr6-6580843-6581606, chr8-11014900-11017401, chr8-11199037-11202359, chr8-98939398-98946591, chr5…
28	28	chr19-57279319-57283635, chr19-57350560-57352273, chr19-57362664-57364804, chr19-57389149-57391308, chr19-57410475-57411915, chr19-57434564-57436228, chr19-57476632-57478245, chr19-57487077-57488969, chr19-57558809-57560498, chr19-57578027-57579666, chr19-57582869-57585033, chr19-57613626-57615125, chr19-57632625-57634104, chr19-57681303-57682870, chr19-57708352-57709687, chr19-57726436-57728282,…
29	29	chr9-92761338-92766577, chr9-92769188-92771184, chr9-92807230-92810055, chr20-35541352-35543131, chr9-92886619-92888509, chr19-18339599-18341962, chr9-92960228-92973549, chr19-8306036-8309006, chr14-102315883-102321396, chr13-73228485-73229113, chr9-92668685-92671751, chr13-73596400-73596746, chr9-92711759-92712353
30	30	chr12-11726805-11727896, chr6-403136-405352, chr6-149264378-149265113, chr1-89523429-89526763, chr6-149316354-149321325, chr6-149342221-149343876, chr6-509508-510112, chr6-149450374-149452055, chr6-149473007-149474911, chr6-149480473-149486249, chr6-149492867-149497093, chr3-56914689-56919805, chr8-127733640-127740565, chr9-97981044-97987907, chr1-243848403-243851797, chr3-18422855-18427169, chr3…
31	31	chr8-22980725-22983514, chr11-57791267-57794095, chr8-23101844-23106322, chr8-23223572-23226168, chr18-47149559-47151526
32	32	chr14-54563914-54568565, chr2-74031006-74033234, chr6-16419584-16421873, chr2-74197761-74200464, chr2-74204693-74207165, chr2-74266966-74267824, chr17-4738170-4742654, chr4-174520571-174523622, chr7-139634343-139636660, chr17-12020166-12022122, chr6-129747935-129750736, chr2-25877081-25879465, chr15-90836312-90840432, chr4-38653666-38656593, chr2-68736624-68743351, chr4-38661280-38667988, chr4-38…
33	33	chr11-64923106-64927201, chr18-9612144-9615612, chr11-64970636-64972684, chr11-65013005-65015291, chr18-9474124-9477032, chr17-82750109-82753235, chr6-139371618-139376382, chr15-42580811-42582390, chr10-18627337-18628199, chr10-18650439-18652959, chr11-64799089-64805092, chr14-104975437-104987779, chr11-64846520-64866965, chr14-74083670-74086246, chr18-9333497-9335579, chr11-64892495-64903958, ch…
34	34	chr1-43648243-43651626, chr14-92747399-92752055, chr14-92792871-92795396, chr1-28368070-28370837, chr2-109212669-109215733, chr14-93032162-93035146, chr14-93103200-93106666, chr1-28576772-28583438, chr22-45993902-45998402, chr22-46011240-46015224, chr1-28640739-28644748, chr14-93182565-93185881, chr22-46026840-46028258, chr14-93205752-93208293, chr22-46043567-46048683, chr22-46050021-46056498, ch…
35	35	chr19-6108079-6112261, chr7-106009151-106010231, chr12-104957162-104959228, chr12-104985628-104987094, chr1-214279933-214282962, chr12-105106659-105110225, chr1-44798982-44816061, chr12-105235229-105237191, chr1-214640491-214641853, chr1-45050840-45051786, chr1-45162617-45163569, chr1-45205447-45207248, chr19-34772311-34773727, chr1-45300146-45300719, chr1-45302718-45305175, chr1-45326277-4532841…
36	36	chr1-228378062-228379334, chr1-228404098-228409447, chr9-36399744-36402400, chr14-69151136-69155142, chr12-7994608-7996442, chr12-8025433-8027999, chr12-8031687-8036178, chr16-30334315-30336428, chr12-8081149-8085258, chr16-30367491-30373106, chr16-30394253-30396380, chr12-8179882-8180864, chr16-30444792-30446877, chr12-8242128-8244451, chr2-209999838-210003831, chr16-30518582-30530656, chr16-305…
37	37	chr7-70316680-70317158, chr16-66829359-66832317, chr13-40960526-40986870, chr3-42012221-42016692, chr13-41004277-41009111, chr13-41010162-41020369, chr3-42159571-42160462, chr13-41058301-41062665, chr1-203681601-203683457, chr16-67108947-67111275, chr4-37976157-37978623, chr13-41131728-41133569, chr16-67153902-67167962, chr2-239368463-239371117, chr16-67176858-67180007, chr16-67182830-67186208, c…
38	38	chr2-207623722-207627927, chr2-109127844-109130774, chr2-207766783-207771528, chr2-109348121-109349947, chr11-13462197-13464267, chr6-107784372-107788885, chr12-43805268-43807822, chr11-14642553-14646949, chr12-43835259-43837035, chr13-99256220-99260085, chr12-107368392-107371052, chr15-50685589-50687695, chr8-41956539-41957564, chr9-125822927-125824944, chr8-41986706-41988100, chr8-42028413-4202…
39	39	chr19-14111982-14120705, chr15-44661553-44665221, chr19-14135010-14139217, chr15-44674506-44678607, chr19-14195646-14196683, chr19-1650184-1656702, chr15-44709758-44732323, chr15-44734768-44736897, chr5-50428104-50431853, chr11-118263435-118264738, chr16-84143895-84146364, chr19-14216781-14218112, chr11-118304165-118308090, chr6-42388754-42391871, chr11-118315296-118317685, chr15-44286920-4428986…
40	40	chr6-134051983-134053093, chr15-64354946-64357122, chr15-64387057-64388727, chr9-122902880-122906118, chr9-122912389-122914354, chr10-73729497-73731317, chr10-73742996-73745289, chr5-35819567-35821123, chr2-233443424-233444164, chr10-73784697-73786952, chr10-73795565-73804384, chr7-97871524-97873058, chr15-64502185-64504227, chr10-70144663-70147834, chr15-64513784-64514955, chr19-53394430-5339652…
41	41	chr17-7210920-7222075, chr17-7233005-7244395, chr17-7248740-7253412, chr17-7259094-7264155, chr17-7305987-7310404, chr17-7311051-7318669, chr17-7323920-7325622, chr17-7327025-7331149, chr17-7348385-7356790, chr17-7393235-7395480, chr17-7403015-7411765, chr17-7454445-7457027, chr17-7461623-7464405, chr17-7481560-7491780, chr17-7548050-7554173, chr17-7557090-7564000, chr17-7570381-7585712, chr17-76…
42	42	chr10-70091849-70094021, chr1-225841973-225853623, chr22-18075783-18078982, chr1-37594635-37596862, chr17-75260416-75262777, chr1-226082566-226085245, chr1-37689421-37693250, chr12-123362855-123366514, chr12-123382476-123385085, chr12-123387700-123391464, chr12-123426759-123438175, chr20-26207865-26209893, chr12-123447786-123454935, chr12-123457564-123460701, chr12-123474796-123475685, chr17-7540…
43	43	chr2-201450691-201452737, chr9-123265906-123270066, chr9-123321641-123323818, chr2-61064796-61066850, chr2-61144252-61146006, chr9-123337884-123341088, chr22-21641141-21644365, chr17-44946877-44949011, chr14-20305345-20306304, chr1-206918036-206926070, chr3-170033007-170034264, chr14-20341223-20344514, chr14-20412138-20414439, chr17-45018617-45022582, chr17-45049938-45053665, chr3-170178421-17018…
44	44	chr14-73567711-73571557, chr14-73591467-73592838, chr14-73612057-73613507, chr16-4114781-4117390, chr16-4081320-4082141, chr14-73644157-73645741, chr14-73711773-73715058, chr16-4182762-4185055, chr14-73738758-73745797, chr14-73749155-73763507, chr14-73769018-73773015, chr1-169691264-169695722, chr19-35935779-35937895, chr14-73782941-73790565, chr19-35946784-35948201, chr19-35958654-35960223, chr1…
45	45	chr2-96838224-96840907, chr2-96841862-96842617, chr2-96856792-96871551, chr14-31023930-31027630, chr2-96923690-96925722, chr2-96960138-96964669, chr3-113947226-113949023, chr1-154950195-154959872, chr1-154972761-154976652, chr22-49669560-49671508, chr11-78187199-78190272, chr11-78349082-78351590, chr12-75389106-75391929, chr2-96333599-96337535, chr12-75477954-75485672, chr2-96535273-96541054, chr…
46	46	chr17-21032912-21036816, chr17-21039882-21044482, chr17-61926904-61928667, chr17-21213235-21215638, chr11-63937478-63941510, chr17-21248689-21254529, chr11-63985316-63988144, chr11-63997473-64003098, chr11-64152794-64153673, chr11-64204069-64209755, chr15-62389871-62392191, chr11-64223074-64227932, chr11-64229119-64236308, chr11-64237159-64255025, chr15-63156129-63158569, chr11-64283122-64289348,…
47	47	chr17-38700168-38707760, chr17-38718437-38720675, chr13-21457991-21460307, chr10-110493802-110506110, chr17-38727369-38735723, chr5-126987626-126988700, chr17-38746070-38754254, chr17-38798459-38800711, chr17-38821841-38826328, chr11-75259712-75266743, chr17-38851407-38854860, chr17-38867046-38872976, chr10-13717918-13718918, chr17-38881303-38884742, chr17-38890118-38894440, chr17-38896000-389021…
48	48	chr7-139071507-139073424, chr7-139090718-139098083, chr7-139102196-139110791, chr9-133990685-133994865, chr9-134024209-134026741, chr9-134059417-134062780, chr9-134065262-134069984, chr7-139133056-139134520, chr7-139230283-139233100, chr9-134323919-134328657, chr9-134369462-134387253, chr9-134388865-134413455, chr9-134453659-134459919, chr9-134474390-134476655, chr16-2750978-2760489, chr16-276149…
49	49	chr10-6491397-6495970, chr17-47730670-47736148, chr9-36457736-36459661, chr10-6529583-6531621, chr12-88141404-88143171, chr12-88035037-88036315, chr12-121351244-121353674, chr10-6591091-6593800, chr1-77279844-77283411, chr12-121398948-121401434, chr1-77308737-77309658, chr7-139337801-139342761, chr12-121465515-121468964, chr12-121499650-121500649, chr22-26670843-26675044, chr17-19976735-19979358,…
50	50	chr11-44564185-44571173, chr17-68195351-68201730, chr17-68204637-68208689, chr10-73770922-73775137, chr10-73871980-73877556, chr16-69186069-69188676, chr2-102250401-102252048, chr2-102256192-102256666, chr16-69329283-69331461, chr16-69384792-69387302, chr17-68511126-68515453, chr10-74175547-74178099, chr11-14518807-14521394, chr10-74193591-74195040, chr12-121671130-121673993, chr2-88001702-880022…
51	51	chr16-74998047-75001021, chr16-75108684-75113281, chr6-106509083-106515504, chr6-30716261-30718311, chr6-30741046-30745091, chr12-109998315-110000906, chr1-21306994-21309086, chr1-21329164-21330299, chr12-110402583-110404688, chr6-30882610-30886611, chr1-21439545-21441168, chr1-226185585-226187511, chr16-25029272-25033509, chr10-46096827-46098219, chr1-226308173-226310009, chr16-25048168-25052391…
52	52	chr19-32580373-32582302, chr19-32642580-32643622, chr19-32673744-32677956, chr19-32691286-32695992, chr19-32745399-32747346, chr19-32793879-32795159, chr12-47772441-47774307, chr19-33080542-33081952, chr3-112560549-112563471, chr19-33160076-33161093, chr19-33175462-33178287, chr12-47962916-47964713, chr12-47989742-47991389, chr12-48001090-48005123, chr12-48104765-48107318, chr12-48156527-48158515…
53	53	chr11-96214770-96217015, chr19-12155433-12157170, chr6-12060450-12061581, chr19-12288969-12289992, chr13-51642932-51647389, chr19-12293199-12295723, chr19-12331094-12334544, chr19-12364530-12366255, chr19-12483728-12485673, chr19-12494763-12496755, chr15-67062055-67069513, chr19-12550424-12553069, chr15-67080415-67084384, chr19-12609940-12615424, chr15-67097764-67099319, chr15-67100598-67111408, …
54	54	chr20-52971902-52974673, chr6-26025317-26028153, chr6-26031311-26034714, chr6-26042914-26046138, chr6-26053917-26057368, chr17-44688999-44691396, chr17-44774358-44777175, chr19-528584-534177, chr6-26103299-26105218, chr6-26122025-26128736, chr6-26155240-26161017, chr6-13354179-13357124, chr6-26169786-26173983, chr15-33016449-33016913, chr15-33104259-33104770, chr6-26187875-26189916, chr6-26194499…
55	55	chr19-17871455-17874923, chr19-17931551-17933968, chr5-177298505-177305317, chr19-17945029-17954237, chr6-12007930-12015090, chr3-11287383-11292323, chr7-77198125-77201016, chr20-46088432-46090547, chr3-11624036-11625152, chr3-11626288-11626420, chr3-11633976-11634613, chr3-11641563-11644379, chr7-77326930-77328946, chr3-11718312-11721028, chr3-11769964-11771426, chr19-17000590-17002865, chr5-177…
56	56	chr3-142595552-142597111, chr3-142723515-142725199, chr17-18037261-18040917, chr17-18033035-18034288, chr17-18087224-18089228, chr1-26877718-26878603, chr17-18153390-18160048, chr11-102345934-102350675, chr14-32075673-32079121, chr1-27110756-27112802, chr16-72007826-72009324
57	57	chr7-150715104-150718548, chr9-122827145-122829275, chr7-150735928-150740573, chr7-150753131-150757331, chr7-150876687-150877608, chr7-150962759-150963577, chr7-150973277-150975716, chr7-150977134-150980117, chr16-17340155-17349030, chr7-151006770-151021006, chr7-151026157-151029569, chr7-151056868-151061669, chr7-151078436-151090169, chr7-151117291-151118166, chr7-151206625-151208111, chr7-66075…
58	58	chr1-114579500-114583177, chr1-114669126-114671841, chr7-23596877-23598354, chr7-23679585-23681336, chr5-129093930-129095778, chr19-6198277-6200446, chr19-6278108-6280817, chr19-6371960-6377031, chr11-124745582-124747645, chr14-72925331-72927949, chr14-73026305-73027917, chr1-197391043-197392307, chr1-224113306-224115318, chr1-224356174-224358694, chr19-35752120-35760121, chr1-224387031-224388019…
59	59	chr15-72271632-72273998, chr6-170280008-170281168, chr6-170288468-170297824, chr5-56327429-56329669, chr19-19484912-19491154, chr11-118222843-118230702, chr12-31806873-31808010, chr6-73509779-73524658, chr11-13861342-13861792, chr2-37343476-37346864, chr7-158778789-158779911, chr5-56824256-56824868, chr2-203012180-203016139, chr5-56829005-56830941, chr7-158814264-158832092, chr14-74610858-7461389…
60	60	chr1-76170166-76170918, chr16-423909-427520, chr1-76270199-76271253, chr1-76288727-76290979, chr10-98132879-98135827, chr1-76294343-76295489, chr2-239288736-239290769, chr5-172182235-172189418, chr1-21322123-21327572, chr1-21331747-21336399, chr1-21337217-21346963, chr22-38724296-38742877, chr22-38842844-38844738, chr15-84987780-84989602, chr22-40042850-40046555, chr14-67239895-67242518, chr4-108…
61	61	chr2-10379514-10384896, chr19-16469965-16473068, chr14-54773030-54774639, chr14-54880919-54883001, chr14-54899205-54903719, chr19-16659156-16662706, chr14-55026342-55028397, chr14-55049952-55054534, chr14-55190859-55192316, chr14-55212970-55213709, chr4-121139241-121140399, chr4-121153599-121154736, chr14-55270598-55274379, chr14-55276962-55279872, chr4-121180448-121183830, chr2-28355161-28362259…
62	62	chr6-158867148-158871582, chr6-158909807-158912947, chr1-28517048-28519552, chr6-159031251-159046307, chr1-220093525-220095066, chr1-18934215-18939335, chr1-19010880-19011586, chr9-126468418-126473405, chr9-126497870-126501489, chr6-166625984-166629199, chr12-66129876-66131670, chr9-94373799-94375747, chr15-64822834-64826439, chr15-64855710-64858581, chr17-28040621-28043438, chr15-65049052-650506…
63	63	chr22-24805746-24806872, chr22-24951956-24953922, chr22-25060544-25061207, chr7-55364718-55367332, chr7-55473912-55477092, chr2-171433014-171435243, chr5-95554067-95556107, chr5-95619500-95622982, chr5-95631726-95632862, chr5-95644021-95644940, chr5-95645792-95648148, chr5-95718092-95718748, chr5-95730676-95732517, chr5-95807745-95811026, chr5-95816783-95826314, chr5-115295761-115297281, chr5-958…
64	64	chr7-100449184-100451687, chr7-100482698-100486975, chr7-100493085-100494664, chr2-74390978-74392682, chr2-74413369-74417118, chr2-74419317-74423863, chr7-105848733-105850837, chr7-105857401-105858063, chr9-96382910-96384323, chr7-105890236-105890703, chr9-96416617-96421446, chr9-96448837-96451861, chr9-96565968-96567759, chr9-96618413-96620300, chr9-96653913-96656345, chr1-151510202-151512426, c…
65	65	chr4-2850962-2853352, chr4-2928275-2937865, chr4-2938893-2943703, chr4-3036890-3038857, chr4-3040105-3043674, chr4-3047291-3048520, chr4-3072131-3076004, chr4-3201580-3203588, chr20-35721888-35730309, chr4-3291473-3295211, chr4-3301348-3303877, chr4-3368381-3370638, chr22-31159474-31162691, chr22-31210359-31213876, chr22-31271165-31273617, chr22-31276051-31297373, chr22-31306415-31308778, chr13-6…
66	66	chr1-27233211-27236274, chr1-27321199-27323416, chr1-27338870-27344220, chr1-27355425-27358935, chr1-27359655-27363230, chr1-27397205-27405410, chr1-27421676-27422738, chr1-84772136-84772934, chr1-27567691-27570773, chr1-27574246-27578054, chr1-27598420-27611306, chr1-27613932-27619742, chr1-27621034-27637468, chr12-9864850-9870723, chr1-27643482-27645566, chr1-27658009-27661254, chr1-27661793-27…
67	67	chr6-111481061-111485014, chr2-10444654-10450619, chr6-73460713-73463264, chr3-25662764-25666491, chr17-82029669-82034713, chr17-82035534-82040178, chr6-73695225-73697492, chr17-82048662-82054342, chr17-82094225-82108061, chr15-99562202-99567823, chr17-82125073-82129615, chr17-82152324-82154828, chr1-116986262-116988036, chr17-82204832-82206971, chr17-82199822-82202111, chr1-117006725-117007958, …
68	68	chr11-82927180-82927886, chr22-45307572-45314882, chr3-128992845-128997106, chr11-83155421-83165001, chr21-32411054-32414217, chr21-32493197-32493883, chr21-32611382-32613802, chr21-32726568-32729296, chr21-32770484-32773248, chr3-72343042-72348738, chr3-72426641-72427970, chr3-72444369-72448919, chr20-31602735-31608998, chr19-55005473-55006662, chr19-55062018-55064492, chr19-55112771-55119516, c…
69	69	chr20-52190648-52192727, chr20-52305761-52306451, chr20-52312131-52312586, chr20-52404578-52406402, chr20-52409701-52411358, chr2-36597315-36598478, chr2-190532260-190536735, chr11-71927309-71929724, chr11-13667153-13670399, chr5-149580726-149581955, chr7-50739568-50740616, chr11-72079308-72082794, chr11-72090847-72092106, chr11-72100009-72105612, chr2-68249913-68254089, chr12-57737286-57742880, …
70	70	chr21-31397661-31398811, chr1-52054206-52058388, chr2-197151947-197153575, chr1-212557912-212561085, chr1-63592669-63595052, chr2-197195355-197202803, chr2-85850937-85855115, chr15-77012568-77016127, chr15-77018798-77023029, chr15-77023548-77024852, chr2-85885040-85891264, chr7-139358193-139361327, chr1-212791187-212792809, chr16-23835239-23838958, chr1-36383396-36388318, chr1-212857217-212859453…
71	71	chr12-55645524-55647528, chr16-28822025-28825355, chr12-55726916-55730940, chr12-55736787-55739562, chr16-28843813-28848230, chr11-46117846-46122776, chr12-55816801-55819188, chr12-55826578-55832349, chr12-55925810-55933643, chr12-55939134-55940880, chr12-55965916-55968054, chr12-55972319-55975187, chr12-55995863-55998559, chr16-28944967-28946368, chr16-28949889-28952840, chr16-28973435-28975871,…
72	72	chr6-14116971-14139988, chr6-14144242-14145244, chr1-173823611-173825719, chr1-173861307-173871420, chr1-174020581-174024213, chr1-174158334-174160684, chr9-120791778-120794687, chr2-26298220-26300776, chr2-26344568-26347779, chr9-120867836-120870703, chr5-179815780-179826299, chr2-218281874-218294723, chr2-218301025-218302652, chr9-120933427-120937148, chr2-218315774-218318551, chr1-223331338-22…
73	73	chr19-43776285-43783349, chr7-105521037-105522986, chr7-105531050-105532986, chr1-203625282-203631327, chr7-105675675-105679643, chr7-105689110-105692856, chr19-44304297-44305376, chr10-100184758-100187345, chr10-100285015-100287715, chr2-102355315-102356762, chr17-30707572-30711098, chr7-107560202-107561811, chr3-129891738-129894470, chr7-107563077-107564889, chr7-107578898-107580985, chr20-1684…
74	74	chr21-42002336-42003496, chr1-2203038-2211269, chr1-2212019-2217115, chr1-2223991-2243905, chr21-42191694-42195949, chr21-42218215-42222048, chr14-93977715-93979191, chr14-94001202-94002348, chr3-48917134-48920440, chr15-34223885-34225892, chr14-94024884-94030283, chr8-100145227-100146325, chr2-6863856-6866834, chr5-69234144-69236429, chr8-100157515-100158946, chr15-34037902-34040260, chr15-34100…
75	75	chr10-73529267-73529834, chr10-119283449-119286474, chr2-200508574-200510772, chr2-200515087-200515625, chr2-200525479-200526922, chr2-200810264-200813296
76	76	chr3-187024099-187032416, chr16-564740-571671, chr3-101802917-101803903, chr10-91198166-91202461, chr20-41231830-41232869, chr12-32678599-32680356, chr7-98106144-98107863, chr20-41329306-41330215, chr19-14348044-14349927, chr19-14361456-14377170, chr11-75398739-75403346, chr1-198934432-198937942, chr16-978394-983913, chr9-131742654-131745438, chr7-7967547-7972585, chr17-50851446-50852983, chr17-5…
77	77	chr20-38925616-38927330, chr2-33598282-33600293, chr5-141922840-141924848, chr5-141957474-141962044, chr5-141968198-141970769, chr5-142011608-142017084, chr5-142024574-142025824, chr20-33554114-33556006, chr5-142103028-142105527, chr20-33689835-33690733, chr20-33719017-33721307, chr20-33730959-33734721, chr1-149884395-149889493, chr1-149898927-149900917, chr1-41660817-41665945, chr20-33810502-338…
78	78	chr22-41861823-41863491, chr22-41872963-41873947, chr5-126851398-126855728, chr22-41907125-41916458, chr22-41917087-41929835, chr22-41931503-41942227, chr22-41945458-41947720, chr22-41998049-42000040, chr22-42068093-42071899, chr22-42073503-42075838, chr22-42077308-42082087, chr22-42088678-42092195, chr22-42179797-42181346, chr22-42268789-42273053, chr22-42293756-42302519, chr22-42313346-42315587…
79	79	chr5-140646678-140648784, chr5-140663068-140665947, chr5-140690467-140692207, chr5-140699039-140701320, chr5-37378619-37379862, chr8-38465246-38469125, chr15-56042739-56044145, chr1-53944601-53947274, chr12-1690116-1693625, chr15-50906658-50909829, chr5-140106129-140109360, chr5-140111548-140115504, chr5-140143924-140144825, chr5-140173127-140177006, chr1-113072308-113074111, chr5-140244213-14024…
80	80	chr7-96836683-96836774, chr7-96837468-96838133, chr17-18991484-18993562, chr4-87005045-87009778, chr14-59463986-59466163, chr11-605602-622203, chr14-59482224-59485721, chr14-59576136-59577283, chr17-19110869-19112548, chr17-19063214-19064723
81	81	chr5-139646347-139656239, chr20-44531118-44533579, chr2-86621258-86624719, chr2-86719452-86721584, chr20-44609375-44611687, chr2-86783559-86792275, chr6-15244222-15256267, chr1-153965785-153969644, chr2-86805831-86810178, chr2-86824966-86827722, chr5-139272410-139275032, chr20-44641349-44648345, chr20-44670779-44672878, chr5-139517302-139519054, chr20-44958965-44961081, chr5-139340254-139345575
82	82	chr2-230261936-230262843
83	83	chr19-11963647-11966137, chr19-11986917-11989325, chr19-16416518-16418495, chr19-16495450-16497501, chr19-12059214-12060075, chr19-12064202-12065736, chr19-16565040-16567081, chr19-16570788-16574851, chr16-4532716-4540237, chr19-37316612-37318853, chr20-44309856-44311940, chr19-37333977-37335605, chr19-37370151-37371970, chr19-37466380-37470142, chr19-37505734-37507613, chr19-37593598-37595808, c…
84	84	chr1-994735-1006799, chr10-134020-137557, chr1-1115011-1118473, chr1-1165365-1172585, chr7-148882704-148885584, chr8-66688768-66689536, chr21-33197980-33200876, chr7-148982476-148984572, chr7-148985438-148988531, chr16-50602366-50604050, chr7-149025295-149029609, chr9-136103746-136114096, chr16-50626510-50628107, chr9-136122469-136123724, chr7-149089941-149092415, chr16-50678328-50682286, chr16-5…
85	85	chr2-169583431-169585810, chr2-169691648-169696177, chr11-44595838-44598162, chr11-44608729-44610570, chr2-169826914-169828888, chr11-44611117-44612675, chr2-202637430-202641245, chr2-202669777-202670582, chr10-73878445-73880448, chr2-202911064-202912975, chr12-106747268-106748712, chr12-106759845-106760739, chr1-220044472-220047771, chr12-106773460-106775474, chr1-220088553-220090800, chr12-1069…
86	86	chr7-111091857-111092079, chr7-101855792-101857923, chr6-157962460-157963533, chr4-139300420-139302977
87	87	chr7-25028206-25029510, chr19-6667015-6670807, chr19-6735651-6741792, chr19-6765797-6769701, chr20-26288395-26289137, chr19-6799627-6803659, chr19-6771434-6775500, chr20-26308524-26309445, chr19-6861356-6864229, chr17-19237072-19238516, chr9-136726191-136730371, chr9-127244450-127246245, chr9-136840391-136861976, chr11-47577709-47579986, chr3-136191335-136197947, chr3-136249545-136251850, chr2-59…
88	88	chr11-66676166-66679277, chr15-83000110-83000864, chr11-66743437-66745916, chr11-63836824-63841929, chr11-66848671-66852550, chr17-17819267-17828485, chr11-63914100-63921510, chr17-17957756-17960644, chr17-17971107-17974303, chr11-63973937-63977666, chr7-25069787-25070457, chr9-105243581-105246125, chr7-25093149-25094659, chr6-157569488-157570079, chr1-241627413-241628570, chr4-83333875-83336337,…
89	89	chr8-78515438-78517334, chr7-105924531-105925479, chr3-37242052-37244685, chr7-30477748-30480101, chr11-108220754-108227272, chr7-30726402-30728063, chr11-124622022-124623913, chr11-124670566-124671349, chr19-44071473-44073062, chr6-37353318-37355212, chr19-44206995-44208127, chr6-37431431-37434872, chr6-37442115-37443336, chr6-37488088-37492827
90	90	chr1-150874279-150877947, chr6-34694768-34698330, chr6-34755526-34758587, chr6-34790992-34793563, chr2-3222477-3223633, chr4-37889564-37893391, chr2-3242398-3243508, chr2-3303330-3304067, chr2-3376992-3380739, chr4-70703621-70706843, chr6-34886928-34891415, chr4-70733991-70736341, chr3-48846806-48849235, chr10-484326-485760, chr5-69165798-69167925, chr5-69331454-69335905, chr1-40801661-40804698, …
91	91	chr3-23805180-23807735, chr1-116324635-116326849, chr9-93958283-93959683, chr22-50266407-50272958, chr9-136806134-136809398, chr9-136880662-136883468, chr9-136884448-136887715, chr22-50434991-50448572, chr22-50453181-50457807, chr22-50465919-50476036, chr22-50479749-50484687, chr22-50504752-50509354, chr22-50515833-50535737, chr22-50537274-50551283, chr22-50560999-50564120, chr22-50580287-5058394…
92	92	chr16-14974274-14976270, chr14-96796712-96798464, chr19-17746506-17756419, chr16-15053960-15056931, chr21-45639835-45644645, chr3-23808518-23812247, chr16-15154098-15155549, chr3-23915477-23921801, chr3-23943541-23947064, chr6-110957714-110960344, chr6-110979770-110983657, chr16-89246587-89249028, chr3-12555725-12558149, chr7-43868519-43870613, chr7-43925162-43927561, chr17-74210001-74215828
93	93	chr19-48169016-48171459, chr11-12192552-12193501, chr11-12195595-12196972, chr19-48248343-48250495, chr19-48254973-48256609, chr12-95072437-95074179, chr15-45165432-45170168, chr15-45197467-45201974, chr10-45592188-45595704, chr20-36772181-36777712, chr2-199910450-199912764, chr2-199954905-199956551, chr16-53517891-53519946, chr16-53703294-53704754, chr20-37071345-37072067, chr16-53823002-5382363…
94	94	chr3-60047320-60049261, chr9-75086518-75092307, chr9-75147482-75152997, chr1-10494393-10496600, chr10-42781741-42783551, chr1-8422228-8425352, chr1-44774408-44781570, chr4-48016125-48017719, chr10-113050781-113051324, chr2-48395551-48396111, chr17-27455223-27458104, chr2-48439855-48441851, chr4-48137499-48140111, chr4-48340209-48343818, chr14-100544576-100551422, chr9-98074011-98076696, chr12-111…
95	95	chr12-4320219-4324022, chr2-197130129-197131921, chr13-51583270-51586147, chr13-94548388-94550520, chr17-74981307-74983938, chr2-197204739-197214592, chr19-38928116-38933237, chr2-197233732-197242016, chr9-76023426-76024759, chr2-197253959-197259881, chr2-37230500-37232756, chr4-142416500-142417469, chr2-197292540-197294881, chr1-214628068-214628638, chr11-123049792-123066014, chr6-136751127-1367…
96	96	chr7-92178756-92179793, chr6-15348431-15348952, chr9-137406536-137407752, chr1-153539441-153547389, chr10-110917803-110921299, chr19-42120940-42123873, chr1-153941828-153949378, chr1-153955355-153960725, chr16-68210705-68212004, chr16-68244103-68248272, chr1-153985251-153987622, chr1-153727111-153729719, chr10-110857259-110876517, chr3-142445541-142448896
97	97	chr5-126775641-126780862, chr17-1637978-1641388, chr17-1642609-1646931, chr17-1647503-1651827, chr17-1683403-1685633, chr17-1712339-1718856, chr5-6632077-6634738, chr16-19717435-19719103, chr9-26891702-26893659, chr9-26946292-26948152, chr12-109463156-109463713, chr12-109476423-109478257, chr12-109572190-109574741, chr4-83009607-83014332, chr4-83235248-83236332, chr4-83240014-83241602, chr4-83281…
98	98	chr6-38638137-38641335, chr5-109921328-109922885
99	99	chr21-42337720-42338815, chr1-108077731-108078618, chr19-17937813-17939001, chr21-42159846-42160770, chr14-70622062-70622552, chr14-70640429-70644343, chr14-70652953-70657100, chr21-42198804-42202264, chr14-88791584-88793642, chr11-27471141-27473433, chr14-70807868-70810607, chr15-90033497-90036504, chr1-107962633-107966212

## Sheet: gene_enrich_pathway
	Cluster	Term	Rank	P.value	Adjusted.P.value	Old.P.value	Old.Adjusted.P.value	Odds.Ratio	Combined.Score	Genes
0	0	\	\	\	\	\	\	\	\	\
1	1	\	\	\	\	\	\	\	\	\
2	2	\	\	\	\	\	\	\	\	\
3	3	\	\	\	\	\	\	\	\	\
4	4	\	\	\	\	\	\	\	\	\
5	5	\	\	\	\	\	\	\	\	\
6	6	\	\	\	\	\	\	\	\	\
7	7	\	\	\	\	\	\	\	\	\
8	8	positive regulation of sphingolipid biosynthetic process (GO:0090154)	1	0.00399994	0.0478237	0	0	inf	inf	NSMAF
9		positive regulation of ceramide biosynthetic process (GO:2000304)	2	0.00399994	0.0478237	0	0	inf	inf	NSMAF
10		regulation of ceramide biosynthetic process (GO:2000303)	3	0.00798524	0.0478237	0	0	271.545	1311.61	NSMAF
11		DNA repair complex assembly (GO:0090735)	4	0.00798524	0.0478237	0	0	271.545	1311.61	SWI5
12		indolalkylamine catabolic process (GO:0046218)	5	0.00798524	0.0478237	0	0	271.545	1311.61	KYAT1
13		double-strand break repair via synthesis-dependent strand annealing (GO:0045003)	6	0.00798524	0.0478237	0	0	271.545	1311.61	SWI5
14		tryptophan catabolic process (GO:0006569)	7	0.00798524	0.0478237	0	0	271.545	1311.61	KYAT1
15		DNA recombinase assembly (GO:0000730)	8	0.00798524	0.0478237	0	0	271.545	1311.61	SWI5
16		tryptophan metabolic process (GO:0006568)	9	0.00798524	0.0478237	0	0	271.545	1311.61	KYAT1
17		peptidyl-serine dephosphorylation (GO:0070262)	10	0.00798524	0.0478237	0	0	271.545	1311.61	PPP2R2B
18		kynurenine metabolic process (GO:0070189)	11	0.0119559	0.0478237	0	0	135.727	600.801	KYAT1
19		cellular amino acid biosynthetic process (GO:0008652)	12	0.0119559	0.0478237	0	0	135.727	600.801	KYAT1
20		alpha-amino acid metabolic process (GO:1901605)	13	0.0119559	0.0478237	0	0	135.727	600.801	KYAT1
21		L-phenylalanine metabolic process (GO:0006558)	14	0.0119559	0.0478237	0	0	135.727	600.801	KYAT1
22		erythrose 4-phosphate/phosphoenolpyruvate family amino acid catabolic process (GO:1902222)	15	0.0119559	0.0478237	0	0	135.727	600.801	KYAT1
23		L-phenylalanine catabolic process (GO:0006559)	16	0.0119559	0.0478237	0	0	135.727	600.801	KYAT1
24		benzene-containing compound metabolic process (GO:0042537)	17	0.0119559	0.0478237	0	0	135.727	600.801	KYAT1
25	9	\	\	\	\	\	\	\	\	\
26	10	protein targeting to mitochondrion (GO:0006626)	1	0.000419159	0.0452692	0	0	99.3667	772.8	MIPEP;GDAP1
27	11	\	\	\	\	\	\	\	\	\
28	12	visual perception (GO:0007601)	1	0.000355648	0.0138703	0	0	106.536	846.061	OPA3;EML2
29		sensory perception of light stimulus (GO:0050953)	2	0.000355648	0.0138703	0	0	106.536	846.061	OPA3;EML2
30	13	regulation of myeloid cell differentiation (GO:0045637)	1	3.06597e-05	0.0179053	0	0	31.9783	332.336	PRKCB;PTK2B;ASH2L;RUNX1
31	14	\	\	\	\	\	\	\	\	\
32	15	\	\	\	\	\	\	\	\	\
33	16	\	\	\	\	\	\	\	\	\
34	17	\	\	\	\	\	\	\	\	\
35	18	\	\	\	\	\	\	\	\	\
36	19	\	\	\	\	\	\	\	\	\
37	20	\	\	\	\	\	\	\	\	\
38	21	\	\	\	\	\	\	\	\	\
39	22	\	\	\	\	\	\	\	\	\
40	23	protein targeting to ER (GO:0045047)	1	2.66593e-29	2.09276e-27	0	0	80.2115	5277.47	RPL4;RPL30;RPS7;RPL32;RPL31;RPL34;RPL12;RPS3A;RPL23A;RPL9;RPL6;RPS15A;RPS19;RPL27A;RPL14;RPLP2;RPS20;RPL27;RPL38;RPL17;RPS21;RPS24;RPS13
41		cotranslational protein targeting to membrane (GO:0006613)	2	2.66593e-29	2.09276e-27	0	0	80.2115	5277.47	RPL4;RPL30;RPS7;RPL32;RPL31;RPL34;RPL12;RPS3A;RPL23A;RPL9;RPL6;RPS15A;RPS19;RPL27A;RPL14;RPLP2;RPS20;RPL27;RPL38;RPL17;RPS21;RPS24;RPS13
42		nuclear-transcribed mRNA catabolic process, nonsense-mediated decay (GO:0000184)	3	2.66593e-29	2.09276e-27	0	0	80.2115	5277.47	RPL4;RPL30;RPS7;RPL32;RPL31;RPL34;RPL12;RPS3A;RPL23A;RPL9;RPL6;RPS15A;RPS19;RPL27A;RPL14;RPLP2;RPS20;RPL27;RPL38;RPL17;RPS21;RPS24;RPS13
43		SRP-dependent cotranslational protein targeting to membrane (GO:0006614)	4	2.66593e-29	2.09276e-27	0	0	80.2115	5277.47	RPL4;RPL30;RPS7;RPL32;RPL31;RPL34;RPL12;RPS3A;RPL23A;RPL9;RPL6;RPS15A;RPS19;RPL27A;RPL14;RPLP2;RPS20;RPL27;RPL38;RPL17;RPS21;RPS24;RPS13
44		rRNA processing (GO:0006364)	5	8.20394e-29	5.15208e-27	0	0	65.4934	4235.48	RPL4;RPL30;RPS7;RPL32;RPL31;RPL34;RPL12;RPS3A;RPL23A;RPL9;RPL6;NSA2;RPS15A;RPS19;RPL27A;RPL14;RPLP2;RPS20;RPL27;RPL38;RPL17;RPS21;RPS24;RPS13
45		viral gene expression (GO:0019080)	6	3.38812e-28	1.77311e-26	0	0	68.9527	4361.4	RPL4;RPL30;RPS7;RPL32;RPL31;RPL34;RPL12;RPS3A;RPL23A;RPL9;RPL6;RPS15A;RPS19;RPL27A;RPL14;RPLP2;RPS20;RPL27;RPL38;RPL17;RPS21;RPS24;RPS13
46		peptide biosynthetic process (GO:0043043)	7	5.44611e-28	2.1376e-26	0	0	67.0661	4210.24	RPL4;RPL30;RPS7;RPL32;RPL31;RPL34;RPL12;RPS3A;RPL23A;RPL9;RPL6;RPS15A;RPS19;RPL27A;RPL14;RPLP2;RPS20;RPL27;RPL38;RPL17;RPS21;RPS24;RPS13
47		viral transcription (GO:0019083)	8	5.44611e-28	2.1376e-26	0	0	67.0661	4210.24	RPL4;RPL30;RPS7;RPL32;RPL31;RPL34;RPL12;RPS3A;RPL23A;RPL9;RPL6;RPS15A;RPS19;RPL27A;RPL14;RPLP2;RPS20;RPL27;RPL38;RPL17;RPS21;RPS24;RPS13
48		nuclear-transcribed mRNA catabolic process (GO:0000956)	9	1.36556e-27	4.7643e-26	0	0	63.5831	3933.14	RPL4;RPL30;RPS7;RPL32;RPL31;RPL34;RPL12;RPS3A;RPL23A;RPL9;RPL6;RPS15A;RPS19;RPL27A;RPL14;RPLP2;RPS20;RPL27;RPL38;RPL17;RPS21;RPS24;RPS13
49		rRNA metabolic process (GO:0016072)	10	2.1319e-27	6.69417e-26	0	0	61.9722	3805.89	RPL4;RPL30;RPS7;RPL32;RPL31;RPL34;RPL12;RPS3A;RPL23A;RPL9;RPL6;RPS15A;RPS19;RPL27A;RPL14;RPLP2;RPS20;RPL27;RPL38;RPL17;RPS21;RPS24;RPS13
50		ribosome biogenesis (GO:0042254)	11	2.58777e-26	7.3869e-25	0	0	53.7778	3168.39	RPL4;RPL30;RPS7;RPL32;RPL31;RPL34;RPL12;RPS3A;RPL23A;RPL9;RPL6;RPS15A;RPS19;RPL27A;RPL14;RPLP2;RPS20;RPL27;RPL38;RPL17;RPS21;RPS24;RPS13
51		translation (GO:0006412)	12	8.15766e-26	2.13459e-24	0	0	50.4331	2913.43	RPL4;RPL30;RPS7;RPL32;RPL31;RPL34;RPL12;RPS3A;RPL23A;RPL9;RPL6;RPS15A;RPS19;RPL27A;RPL14;RPLP2;RPS20;RPL27;RPL38;RPL17;RPS21;RPS24;RPS13
52		ncRNA processing (GO:0034470)	13	2.42724e-25	5.86271e-24	0	0	47.4744	2690.75	RPL4;RPL30;RPS7;RPL32;RPL31;RPL34;RPL12;RPS3A;RPL23A;RPL9;RPL6;RPS15A;RPS19;RPL27A;RPL14;RPLP2;RPS20;RPL27;RPL38;RPL17;RPS21;RPS24;RPS13
53		viral process (GO:0016032)	14	6.85394e-25	1.53724e-23	0	0	44.8384	2494.8	RPL4;RPL30;RPS7;RPL32;RPL31;RPL34;RPL12;RPS3A;RPL23A;RPL9;RPL6;RPS15A;RPS19;RPL27A;RPL14;RPLP2;RPS20;RPL27;RPL38;RPL17;RPS21;RPS24;RPS13
54		cellular protein metabolic process (GO:0044267)	15	4.13392e-24	8.65368e-23	0	0	36.8974	1986.66	RPL4;RPL30;RPS7;RPL32;RPL31;RPL34;UBE2D2;RPL12;RPS3A;RPL23A;RPL9;RPL6;RPS15A;RPS19;RPL27A;RPL14;RPLP2;RPS20;RPL27;RPL38;RPL17;RPS21;RPS24;RPS13
55		gene expression (GO:0010467)	16	8.52274e-23	1.67259e-21	0	0	34.542	1755.31	RPL4;RPL30;RPS7;RPL32;RPL31;RPL34;RPL12;RPS3A;RPL23A;RPL9;RPL6;RPS15A;RPS19;RPL27A;RPL14;RPLP2;RPS20;RPL27;RPL38;RPL17;RPS21;RPS24;RPS13
56		cellular macromolecule biosynthetic process (GO:0034645)	17	4.06175e-22	7.50229e-21	0	0	31.784	1565.53	RPL4;RPL30;RPS7;RPL32;RPL31;RPL34;RPL12;RPS3A;RPL23A;RPL9;RPL6;RPS15A;RPS19;RPL27A;RPL14;RPLP2;RPS20;RPL27;RPL38;RPL17;RPS21;RPS24;RPS13
57		cytoplasmic translation (GO:0002181)	18	2.13567e-18	3.72555e-17	0	0	71.3125	2901.55	RPL4;RPL30;RPS7;RPL32;RPL31;RPS3A;RPL9;RPL6;RPL27A;RPLP2;RPS20;RPL38;RPL17;RPS21
58		ribosomal large subunit biogenesis (GO:0042273)	19	1.87629e-06	3.10081e-05	0	0	36.3086	478.774	NSA2;RPL12;RPL14;RPL23A;RPL6
59		ribonucleoprotein complex assembly (GO:0022618)	20	1.74632e-05	0.000274172	0	0	20.375	223.217	RPS19;RPL12;RPL23A;RPL38;RPL6
60		ribosome assembly (GO:0042255)	21	3.06597e-05	0.000458436	0	0	31.9783	332.336	RPS19;RPL12;RPL23A;RPL6
61		ribosomal large subunit assembly (GO:0000027)	22	4.25778e-05	0.000607701	0	0	94.0851	946.889	RPL12;RPL23A;RPL6
62		maturation of SSU-rRNA from tricistronic rRNA transcript (SSU-rRNA, 5.8S rRNA, LSU-rRNA) (GO:0000462)	23	0.000341157	0.00465754	0	0	31.3191	250.026	RPS19;RPS21;RPS24
63		ribosomal small subunit biogenesis (GO:0042274)	24	0.000481655	0.00630165	0	0	26.8359	204.98	RPS19;RPS7;RPS24
64		antimicrobial humoral immune response mediated by antimicrobial peptide (GO:0061844)	25	0.000808199	0.010151	0	0	122.875	874.956	RPL30;RPS19
65		regulation of G-protein coupled receptor protein signaling pathway (GO:0008277)	26	0.00172188	0.020795	0	0	15.6277	99.4597	GRK5;FNTB;PLCB1
66		regulation of interleukin-12 production (GO:0032655)	27	0.00263691	0.0306663	0	0	40.9306	243.052	PLCB1;PIBF1
67		defense response to Gram-negative bacterium (GO:0050829)	28	0.00391329	0.0438848	0	0	30.6875	170.112	RPL30;RPS19
68	24	\	\	\	\	\	\	\	\	\
69	25	\	\	\	\	\	\	\	\	\
70	26	\	\	\	\	\	\	\	\	\
71	27	\	\	\	\	\	\	\	\	\
72	28	regulation of nucleic acid-templated transcription (GO:1903506)	1	2.02278e-05	0.000424045	0	0	25	270.211	ZNF551;ZNF549;ZNF417;ZNF773;ZNF134
73		regulation of cellular macromolecule biosynthetic process (GO:2000112)	2	2.56997e-05	0.000424045	0	0	23.7107	250.6	ZNF551;ZNF549;ZNF417;ZNF773;ZNF134
74		regulation of transcription, DNA-templated (GO:0006355)	3	0.000121189	0.00133308	0	0	14.1818	127.894	ZNF551;ZNF749;ZNF549;ZNF417;ZNF773;ZNF134
75		regulation of gene expression (GO:0010468)	4	0.000202293	0.00166892	0	0	14.9043	126.772	ZNF551;ZNF549;ZNF417;ZNF773;ZNF134
76		negative regulation of cell adhesion mediated by integrin (GO:0033629)	5	0.00665658	0.0365564	0	0	332.111	1664.59	ACER2
77		diol biosynthetic process (GO:0034312)	6	0.00996991	0.0365564	0	0	166	764.958	ACER2
78		cellular nitrogen compound biosynthetic process (GO:0044271)	7	0.00996991	0.0365564	0	0	166	764.958	ACER2
79		sphingosine biosynthetic process (GO:0046512)	8	0.00996991	0.0365564	0	0	166	764.958	ACER2
80		sphingosine metabolic process (GO:0006670)	9	0.00996991	0.0365564	0	0	166	764.958	ACER2
81		sphingoid biosynthetic process (GO:0046520)	10	0.0132733	0.0438019	0	0	110.63	478.141	ACER2
82		negative regulation of cell-matrix adhesion (GO:0001953)	11	0.0165668	0.0497003	0	0	82.9444	340.102	ACER2
83	29	\	\	\	\	\	\	\	\	\
84	30	regulation of calcium-mediated signaling (GO:0050848)	1	8.41555e-05	0.0307704	0	0	62.7021	588.324	CAMK2D;PDE4D;ITPR1
85		positive regulation of programmed cell death (GO:0043068)	2	0.000143463	0.0307704	0	0	9.0062	79.6998	PREX1;RASGRF2;ARHGEF3;ARHGEF18;SOX4;MAP3K5
86		regulation of insulin secretion (GO:0050796)	3	0.000220235	0.0307704	0	0	17.0145	143.276	ITPR1;RFX3;PRKCA;SOX4
87		positive regulation of apoptotic process (GO:0043065)	4	0.000271657	0.0307704	0	0	7.90909	64.9413	PREX1;RASGRF2;ARHGEF3;ARHGEF18;SOX4;MAP3K5
88		regulation of cell communication by electrical coupling involved in cardiac conduction (GO:1901844)	5	0.000272304	0.0307704	0	0	inf	inf	CAMK2D;PDE4D
89		positive regulation of interleukin-2 production (GO:0032743)	6	0.000341157	0.0321257	0	0	31.3191	250.026	IRF4;PDE4D;MALT1
90		regulation of cardiac conduction (GO:1903779)	7	0.000481655	0.0388764	0	0	26.8359	204.98	CAMK2D;PDE4D;ITPR1
91		regulation of heart contraction (GO:0008016)	8	0.000654517	0.0410891	0	0	23.4734	172.098	CAMK2D;PDE4D;ITPR1
92		regulation of peptide hormone secretion (GO:0090276)	9	0.000654517	0.0410891	0	0	23.4734	172.098	ITPR1;RFX3;PRKCA
93		regulation of calcium ion transmembrane transporter activity (GO:1901019)	10	0.000808199	0.0415121	0	0	122.875	874.956	CAMK2D;PDE4D
94		regulation of relaxation of cardiac muscle (GO:1901897)	11	0.000808199	0.0415121	0	0	122.875	874.956	CAMK2D;PDE4D
95		interferon-gamma-mediated signaling pathway (GO:0060333)	12	0.00110809	0.0475543	0	0	18.766	127.705	CAMK2D;IRF4;GBP2
96		regulation of small GTPase mediated signal transduction (GO:0051056)	13	0.00119341	0.0475543	0	0	10.1739	68.48	PREX1;RASGRF2;ARHGEF3;ARHGEF18
97		cellular response to interferon-gamma (GO:0071346)	14	0.0013938	0.0475543	0	0	17.0542	112.143	CAMK2D;IRF4;GBP2
98		positive regulation of muscle hypertrophy (GO:0014742)	15	0.00159917	0.0475543	0	0	61.4167	395.417	CAMK2D;PRKCA
99		regulation of release of sequestered calcium ion into cytosol by sarcoplasmic reticulum (GO:0010880)	16	0.00159917	0.0475543	0	0	61.4167	395.417	CAMK2D;PDE4D
100		regulation of cardiac muscle cell contraction (GO:0086004)	17	0.00159917	0.0475543	0	0	61.4167	395.417	CAMK2D;PDE4D
101		regulation of cell communication by electrical coupling (GO:0010649)	18	0.00159917	0.0475543	0	0	61.4167	395.417	CAMK2D;PDE4D
102		regulation of ryanodine-sensitive calcium-release channel activity (GO:0060314)	19	0.00159917	0.0475543	0	0	61.4167	395.417	CAMK2D;PDE4D
103	31	negative regulation of interferon-gamma production (GO:0032689)	1	0.00333328	0.0312816	0	0	inf	inf	LILRB1
104		negative regulation of dendritic cell apoptotic process (GO:2000669)	2	0.00333328	0.0312816	0	0	inf	inf	LILRB1
105		negative regulation of leukocyte apoptotic process (GO:2000107)	3	0.00333328	0.0312816	0	0	inf	inf	LILRB1
106		regulation of dendritic cell differentiation (GO:2001198)	4	0.00333328	0.0312816	0	0	inf	inf	LILRB1
107		regulation of cytolysis (GO:0042268)	5	0.00333328	0.0312816	0	0	inf	inf	LILRB1
108		negative regulation of leukocyte mediated cytotoxicity (GO:0001911)	6	0.00333328	0.0312816	0	0	inf	inf	LILRB1
109		regulation of interleukin-12 secretion (GO:2001182)	7	0.00333328	0.0312816	0	0	inf	inf	LILRB1
110		regulation of cytokine secretion involved in immune response (GO:0002739)	8	0.00333328	0.0312816	0	0	inf	inf	LILRB1
111		negative regulation of interleukin-10 production (GO:0032693)	9	0.00333328	0.0312816	0	0	inf	inf	LILRB1
112		regulation of tumor necrosis factor biosynthetic process (GO:0042534)	10	0.00333328	0.0312816	0	0	inf	inf	LILRB1
113		nucleobase-containing small molecule catabolic process (GO:0034656)	11	0.00333328	0.0312816	0	0	inf	inf	ENTPD1
114		positive regulation of cytolysis (GO:0045919)	12	0.00333328	0.0312816	0	0	inf	inf	LILRB1
115		regulation of interferon-gamma biosynthetic process (GO:0045072)	13	0.00333328	0.0312816	0	0	inf	inf	LILRB1
116		negative regulation of osteoclast differentiation (GO:0045671)	14	0.00665658	0.0337869	0	0	332.111	1664.59	LILRB1
117		regulation of T cell mediated cytotoxicity (GO:0001914)	15	0.00665658	0.0337869	0	0	332.111	1664.59	LILRB1
118		negative regulation of T cell mediated immunity (GO:0002710)	16	0.00665658	0.0337869	0	0	332.111	1664.59	LILRB1
119		immune response-inhibiting cell surface receptor signaling pathway (GO:0002767)	17	0.00665658	0.0337869	0	0	332.111	1664.59	LILRB1
120		regulation of osteoclast development (GO:2001204)	18	0.00665658	0.0337869	0	0	332.111	1664.59	LILRB1
121		negative regulation of natural killer cell mediated cytotoxicity (GO:0045953)	19	0.00665658	0.0337869	0	0	332.111	1664.59	LILRB1
122		negative regulation of calcium ion transport (GO:0051926)	20	0.00665658	0.0337869	0	0	332.111	1664.59	LILRB1
123		negative regulation of alpha-beta T cell activation (GO:0046636)	21	0.00665658	0.0337869	0	0	332.111	1664.59	LILRB1
124		negative regulation of cytokine biosynthetic process (GO:0042036)	22	0.00665658	0.0337869	0	0	332.111	1664.59	LILRB1
125		T cell activation involved in immune response (GO:0002286)	23	0.00665658	0.0337869	0	0	332.111	1664.59	LILRB1
126		regulation of interleukin-10 secretion (GO:2001179)	24	0.00665658	0.0337869	0	0	332.111	1664.59	LILRB1
127		regulation of natural killer cell mediated cytotoxicity (GO:0042269)	25	0.00996991	0.0337869	0	0	166	764.958	LILRB1
128		leukocyte differentiation (GO:0002521)	26	0.00996991	0.0337869	0	0	166	764.958	LILRB1
129		regulation of dendritic cell apoptotic process (GO:2000668)	27	0.00996991	0.0337869	0	0	166	764.958	LILRB1
130		T cell proliferation (GO:0042098)	28	0.00996991	0.0337869	0	0	166	764.958	LILRB1
131		negative regulation of cytokine production involved in immune response (GO:0002719)	29	0.00996991	0.0337869	0	0	166	764.958	LILRB1
132		negative regulation of interferon-beta production (GO:0032688)	30	0.00996991	0.0337869	0	0	166	764.958	LILRB1
133		immune response-regulating cell surface receptor signaling pathway (GO:0002768)	31	0.00996991	0.0337869	0	0	166	764.958	LILRB1
134		establishment or maintenance of actin cytoskeleton polarity (GO:0030950)	32	0.00996991	0.0337869	0	0	166	764.958	RHOBTB2
135		nucleobase-containing compound catabolic process (GO:0034655)	33	0.00996991	0.0337869	0	0	166	764.958	ENTPD1
136		regulation of nuclear division (GO:0051783)	34	0.00996991	0.0337869	0	0	166	764.958	BORA
137		positive regulation of immune effector process (GO:0002699)	35	0.00996991	0.0337869	0	0	166	764.958	LILRB1
138		negative regulation of cell development (GO:0010721)	36	0.00996991	0.0337869	0	0	166	764.958	LILRB1
139		dendritic cell differentiation (GO:0097028)	37	0.0132733	0.0392616	0	0	110.63	478.141	LILRB1
140		negative regulation of ion transport (GO:0043271)	38	0.0132733	0.0392616	0	0	110.63	478.141	LILRB1
141		intrinsic apoptotic signaling pathway in response to DNA damage by p53 class mediator (GO:0042771)	39	0.0132733	0.0392616	0	0	110.63	478.141	USP28
142		negative regulation of interleukin-12 production (GO:0032695)	40	0.0132733	0.0392616	0	0	110.63	478.141	LILRB1
143		negative regulation of T cell proliferation (GO:0042130)	41	0.0132733	0.0392616	0	0	110.63	478.141	LILRB1
144		Ras protein signal transduction (GO:0007265)	42	0.0135163	0.0392616	0	0	13.8538	59.6247	USP28;RHOBTB2
145		negative regulation of T cell activation (GO:0050868)	43	0.0165668	0.0404229	0	0	82.9444	340.102	LILRB1
146		negative regulation of tumor necrosis factor production (GO:0032720)	44	0.0165668	0.0404229	0	0	82.9444	340.102	LILRB1
147		negative regulation of endocytosis (GO:0045806)	45	0.0165668	0.0404229	0	0	82.9444	340.102	LILRB1
148		negative regulation of immune effector process (GO:0002698)	46	0.0165668	0.0404229	0	0	82.9444	340.102	LILRB1
149		regulation of spindle organization (GO:0090224)	47	0.0165668	0.0404229	0	0	82.9444	340.102	BORA
150		monocarboxylic acid catabolic process (GO:0072329)	48	0.0165668	0.0404229	0	0	82.9444	340.102	NUDT7
151		acetyl-CoA metabolic process (GO:0006084)	49	0.0165668	0.0404229	0	0	82.9444	340.102	NUDT7
152		positive regulation of immune response (GO:0050778)	50	0.0165668	0.0404229	0	0	82.9444	340.102	LILRB1
153		actin filament bundle organization (GO:0061572)	51	0.0198503	0.0417541	0	0	66.3333	259.996	RHOBTB2
154		actin filament bundle assembly (GO:0051017)	52	0.0198503	0.0417541	0	0	66.3333	259.996	RHOBTB2
155		regulation of protein localization (GO:0032880)	53	0.0198503	0.0417541	0	0	66.3333	259.996	BORA
156		negative regulation of secretion by cell (GO:1903531)	54	0.0198503	0.0417541	0	0	66.3333	259.996	LILRB1
157		coenzyme A metabolic process (GO:0015936)	55	0.0198503	0.0417541	0	0	66.3333	259.996	NUDT7
158		negative regulation of lymphocyte proliferation (GO:0050672)	56	0.0198503	0.0417541	0	0	66.3333	259.996	LILRB1
159		cellular lipid catabolic process (GO:0044242)	57	0.0198503	0.0417541	0	0	66.3333	259.996	NUDT7
160		regulation of calcium ion transport (GO:0051924)	58	0.0198503	0.0417541	0	0	66.3333	259.996	LILRB1
161		positive regulation of defense response to virus by host (GO:0002230)	59	0.023124	0.0455021	0	0	55.2593	208.155	LILRB1
162		regulation of mitotic spindle organization (GO:0060236)	60	0.023124	0.0455021	0	0	55.2593	208.155	BORA
163		purine ribonucleotide catabolic process (GO:0009154)	61	0.023124	0.0455021	0	0	55.2593	208.155	NUDT7
164		regulation of T cell proliferation (GO:0042129)	62	0.023124	0.0455021	0	0	55.2593	208.155	LILRB1
165		negative regulation of immune response (GO:0050777)	63	0.0263879	0.0487776	0	0	47.3492	172.107	LILRB1
166		sulfur compound catabolic process (GO:0044273)	64	0.0263879	0.0487776	0	0	47.3492	172.107	NUDT7
167		intrinsic apoptotic signaling pathway by p53 class mediator (GO:0072332)	65	0.0263879	0.0487776	0	0	47.3492	172.107	USP28
168		negative regulation of cytokine secretion (GO:0050710)	66	0.0263879	0.0487776	0	0	47.3492	172.107	LILRB1
169	32	\	\	\	\	\	\	\	\	\
170	33	\	\	\	\	\	\	\	\	\
171	34	inositol metabolic process (GO:0006020)	1	4.00433e-05	0.020342	0	0	96.163	973.704	IPPK;PPIP5K2;ITPK1
172	35	\	\	\	\	\	\	\	\	\
173	36	synapse assembly (GO:0007416)	1	4.51582e-05	0.0120572	0	0	71.6613	716.995	SDK1;NRCAM;SDK2
174		cellular response to UV (GO:0034644)	2	0.000352195	0.047018	0	0	28.6065	227.459	HIST3H2A;RUVBL2;PTPRK
175	37	\	\	\	\	\	\	\	\	\
176	38	\	\	\	\	\	\	\	\	\
177	39	\	\	\	\	\	\	\	\	\
178	40	\	\	\	\	\	\	\	\	\
179	41	fatty acid oxidation (GO:0019395)	1	0.00117082	0.0429738	0	0	53.1429	358.717	ALDH3A2;ALOX12
180		presynaptic membrane organization (GO:0097090)	2	0.00333328	0.0429738	0	0	inf	inf	NLGN2
181		neuron cell-cell adhesion (GO:0007158)	3	0.00333328	0.0429738	0	0	inf	inf	NLGN2
182		postsynaptic density organization (GO:0097106)	4	0.00333328	0.0429738	0	0	inf	inf	NLGN2
183		cell junction maintenance (GO:0034331)	5	0.00333328	0.0429738	0	0	inf	inf	NLGN2
184		stress-induced premature senescence (GO:0090400)	6	0.00333328	0.0429738	0	0	inf	inf	TP53
185		postsynapse assembly (GO:0099068)	7	0.00333328	0.0429738	0	0	inf	inf	NLGN2
186		regulation of thymocyte apoptotic process (GO:0070243)	8	0.00333328	0.0429738	0	0	inf	inf	TP53
187		positive regulation of protein deacetylation (GO:0090312)	9	0.00333328	0.0429738	0	0	inf	inf	TP53
188		regulation of water loss via skin (GO:0033561)	10	0.00333328	0.0429738	0	0	inf	inf	ALOX12
189		presynapse assembly (GO:0099054)	11	0.00333328	0.0429738	0	0	inf	inf	NLGN2
190		establishment of skin barrier (GO:0061436)	12	0.00333328	0.0429738	0	0	inf	inf	ALOX12
191		positive regulation of histone deacetylation (GO:0031065)	13	0.00333328	0.0429738	0	0	inf	inf	TP53
192		cell-cell junction maintenance (GO:0045217)	14	0.00333328	0.0429738	0	0	inf	inf	NLGN2
193		postsynaptic density assembly (GO:0097107)	15	0.00333328	0.0429738	0	0	inf	inf	NLGN2
194		positive regulation of T cell apoptotic process (GO:0070234)	16	0.00333328	0.0429738	0	0	inf	inf	TP53
195		postsynaptic membrane assembly (GO:0097104)	17	0.00333328	0.0429738	0	0	inf	inf	NLGN2
196		presynaptic membrane assembly (GO:0097105)	18	0.00333328	0.0429738	0	0	inf	inf	NLGN2
197		linoleic acid metabolic process (GO:0043651)	19	0.00665658	0.0429738	0	0	332.111	1664.59	ALOX12
198		mitotic G1/S transition checkpoint (GO:0044819)	20	0.00665658	0.0429738	0	0	332.111	1664.59	TP53
199		mitotic G1 DNA damage checkpoint (GO:0031571)	21	0.00665658	0.0429738	0	0	332.111	1664.59	TP53
200		G1 DNA damage checkpoint (GO:0044783)	22	0.00665658	0.0429738	0	0	332.111	1664.59	TP53
201		protein localization to synapse (GO:0035418)	23	0.00665658	0.0429738	0	0	332.111	1664.59	NLGN2
202		postsynaptic membrane organization (GO:0001941)	24	0.00665658	0.0429738	0	0	332.111	1664.59	NLGN2
203		regulation of respiratory system process (GO:0044065)	25	0.00665658	0.0429738	0	0	332.111	1664.59	NLGN2
204		positive regulation of RNA polymerase II transcriptional preinitiation complex assembly (GO:0045899)	26	0.00665658	0.0429738	0	0	332.111	1664.59	TP53
205		regulation of histone deacetylation (GO:0031063)	27	0.00665658	0.0429738	0	0	332.111	1664.59	TP53
206		ER overload response (GO:0006983)	28	0.00665658	0.0429738	0	0	332.111	1664.59	TP53
207		arachidonic acid metabolic process (GO:0019369)	29	0.00665658	0.0429738	0	0	332.111	1664.59	ALOX12
208		superoxide anion generation (GO:0042554)	30	0.00665658	0.0429738	0	0	332.111	1664.59	ALOX12
209		positive regulation of execution phase of apoptosis (GO:1900119)	31	0.00665658	0.0429738	0	0	332.111	1664.59	TP53
210		positive regulation of synaptic transmission, glutamatergic (GO:0051968)	32	0.00665658	0.0429738	0	0	332.111	1664.59	NLGN2
211		negative regulation of muscle cell apoptotic process (GO:0010656)	33	0.00665658	0.0429738	0	0	332.111	1664.59	ALOX12
212		long-chain fatty acid biosynthetic process (GO:0042759)	34	0.00665658	0.0429738	0	0	332.111	1664.59	ALOX12
213		regulation of RNA polymerase II transcriptional preinitiation complex assembly (GO:0045898)	35	0.00665658	0.0429738	0	0	332.111	1664.59	TP53
214		lipoxin biosynthetic process (GO:2001301)	36	0.00996991	0.0429738	0	0	166	764.958	ALOX12
215		positive regulation of protein export from nucleus (GO:0046827)	37	0.00996991	0.0429738	0	0	166	764.958	TP53
216		unsaturated fatty acid biosynthetic process (GO:0006636)	38	0.00996991	0.0429738	0	0	166	764.958	ALOX12
217		fatty acid alpha-oxidation (GO:0001561)	39	0.00996991	0.0429738	0	0	166	764.958	ALDH3A2
218		negative regulation of platelet activation (GO:0010544)	40	0.00996991	0.0429738	0	0	166	764.958	ALOX12
219		replicative senescence (GO:0090399)	41	0.00996991	0.0429738	0	0	166	764.958	TP53
220		response to X-ray (GO:0010165)	42	0.00996991	0.0429738	0	0	166	764.958	TP53
221		membrane assembly (GO:0071709)	43	0.00996991	0.0429738	0	0	166	764.958	NLGN2
222		unsaturated fatty acid metabolic process (GO:0033559)	44	0.00996991	0.0429738	0	0	166	764.958	ALOX12
223		peripheral nervous system development (GO:0007422)	45	0.00996991	0.0429738	0	0	166	764.958	ALDH3A2
224		regulation of execution phase of apoptosis (GO:1900117)	46	0.00996991	0.0429738	0	0	166	764.958	TP53
225		positive regulation of transcription initiation from RNA polymerase II promoter (GO:0060261)	47	0.00996991	0.0429738	0	0	166	764.958	TP53
226		negative regulation of fibroblast proliferation (GO:0048147)	48	0.00996991	0.0429738	0	0	166	764.958	TP53
227		DNA damage response, signal transduction resulting in transcription (GO:0042772)	49	0.00996991	0.0429738	0	0	166	764.958	TP53
228		positive regulation of synapse assembly (GO:0051965)	50	0.00996991	0.0429738	0	0	166	764.958	NLGN2
229		positive regulation of transcription from RNA polymerase II promoter in response to endoplasmic reticulum stress (GO:1990440)	51	0.00996991	0.0429738	0	0	166	764.958	TP53
230		regulation of synaptic transmission, GABAergic (GO:0032228)	52	0.00996991	0.0429738	0	0	166	764.958	NLGN2
231		DNA damage response, signal transduction by p53 class mediator resulting in transcription of p21 class mediator (GO:0006978)	53	0.00996991	0.0429738	0	0	166	764.958	TP53
232		negative regulation of platelet aggregation (GO:0090331)	54	0.00996991	0.0429738	0	0	166	764.958	ALOX12
233		synaptic vesicle recycling (GO:0036465)	55	0.00996991	0.0429738	0	0	166	764.958	NLGN2
234		lipoxygenase pathway (GO:0019372)	56	0.00996991	0.0429738	0	0	166	764.958	ALOX12
235		negative regulation of telomerase activity (GO:0051974)	57	0.00996991	0.0429738	0	0	166	764.958	TP53
236		protein desumoylation (GO:0016926)	58	0.00996991	0.0429738	0	0	166	764.958	SENP3
237		positive regulation of nucleocytoplasmic transport (GO:0046824)	59	0.0132733	0.046737	0	0	110.63	478.141	TP53
238		leukotriene metabolic process (GO:0006691)	60	0.0132733	0.046737	0	0	110.63	478.141	ALOX12
239		long-chain fatty acid metabolic process (GO:0001676)	61	0.0132733	0.046737	0	0	110.63	478.141	ALOX12
240		regulation of helicase activity (GO:0051095)	62	0.0132733	0.046737	0	0	110.63	478.141	TP53
241		chromatin assembly or disassembly (GO:0006333)	63	0.0132733	0.046737	0	0	110.63	478.141	TP53
242		positive regulation of isotype switching (GO:0045830)	64	0.0132733	0.046737	0	0	110.63	478.141	TNFSF13
243		positive regulation of excitatory postsynaptic potential (GO:2000463)	65	0.0132733	0.046737	0	0	110.63	478.141	NLGN2
244		regulation of mitochondrial membrane permeability (GO:0046902)	66	0.0132733	0.046737	0	0	110.63	478.141	TP53
245		negative regulation of homotypic cell-cell adhesion (GO:0034111)	67	0.0132733	0.046737	0	0	110.63	478.141	ALOX12
246		intrinsic apoptotic signaling pathway in response to DNA damage by p53 class mediator (GO:0042771)	68	0.0132733	0.046737	0	0	110.63	478.141	TP53
247		regulation of AMPA receptor activity (GO:2000311)	69	0.0132733	0.046737	0	0	110.63	478.141	NLGN2
248		negative regulation of DNA biosynthetic process (GO:2000279)	70	0.0132733	0.046737	0	0	110.63	478.141	TP53
249		icosanoid biosynthetic process (GO:0046456)	71	0.0132733	0.046737	0	0	110.63	478.141	ALOX12
250		nervous system development (GO:0007399)	72	0.0135163	0.0469316	0	0	13.8538	59.6247	ALDH3A2;NLGN2
251		protein modification by small protein removal (GO:0070646)	73	0.0164793	0.0489916	0	0	12.4195	50.9901	SENP3;TP53
252		regulation of fibroblast proliferation (GO:0048145)	74	0.0165668	0.0489916	0	0	82.9444	340.102	TP53
253		positive regulation of transcription from RNA polymerase II promoter in response to stress (GO:0036003)	75	0.0165668	0.0489916	0	0	82.9444	340.102	TP53
254		regulation of protein oligomerization (GO:0032459)	76	0.0165668	0.0489916	0	0	82.9444	340.102	TP53
255		cellular response to gamma radiation (GO:0071480)	77	0.0165668	0.0489916	0	0	82.9444	340.102	TP53
256		superoxide metabolic process (GO:0006801)	78	0.0165668	0.0489916	0	0	82.9444	340.102	ALOX12
257		epidermis development (GO:0008544)	79	0.0165668	0.0489916	0	0	82.9444	340.102	ALDH3A2
258		regulation of synaptic transmission, glutamatergic (GO:0051966)	80	0.0165668	0.0489916	0	0	82.9444	340.102	NLGN2
259		glutathione metabolic process (GO:0006749)	81	0.0165668	0.0489916	0	0	82.9444	340.102	GDAP1L1
260		synaptic vesicle endocytosis (GO:0048488)	82	0.0165668	0.0489916	0	0	82.9444	340.102	NLGN2
261		icosanoid metabolic process (GO:0006690)	83	0.0165668	0.0489916	0	0	82.9444	340.102	ALOX12
262		clathrin-dependent endocytosis (GO:0072583)	84	0.0165668	0.0489916	0	0	82.9444	340.102	NLGN2
263		base-excision repair (GO:0006284)	85	0.0198503	0.0489916	0	0	66.3333	259.996	TP53
264		chromatin assembly (GO:0031497)	86	0.0198503	0.0489916	0	0	66.3333	259.996	TP53
265		primary alcohol metabolic process (GO:0034308)	87	0.0198503	0.0489916	0	0	66.3333	259.996	ALDH3A2
266		skin development (GO:0043588)	88	0.0198503	0.0489916	0	0	66.3333	259.996	ALOX12
267		regulation of cell cycle phase transition (GO:1901987)	89	0.0198503	0.0489916	0	0	66.3333	259.996	TP53
268		positive regulation of pri-miRNA transcription from RNA polymerase II promoter (GO:1902895)	90	0.0198503	0.0489916	0	0	66.3333	259.996	TP53
269		mRNA transcription (GO:0009299)	91	0.0198503	0.0489916	0	0	66.3333	259.996	TP53
270		mitochondrial membrane organization (GO:0007006)	92	0.0198503	0.0489916	0	0	66.3333	259.996	TP53
271		signal transduction in response to DNA damage (GO:0042770)	93	0.0198503	0.0489916	0	0	66.3333	259.996	TP53
272		positive regulation of protein oligomerization (GO:0032461)	94	0.0198503	0.0489916	0	0	66.3333	259.996	TP53
273		positive regulation of peptide hormone secretion (GO:0090277)	95	0.0198503	0.0489916	0	0	66.3333	259.996	NLGN2
274		positive regulation of reactive oxygen species metabolic process (GO:2000379)	96	0.0198503	0.0489916	0	0	66.3333	259.996	TP53
275		DNA packaging (GO:0006323)	97	0.0198503	0.0489916	0	0	66.3333	259.996	TP53
276		regulation of synapse assembly (GO:0051963)	98	0.0198503	0.0489916	0	0	66.3333	259.996	NLGN2
277		entrainment of circadian clock by photoperiod (GO:0043153)	99	0.0198503	0.0489916	0	0	66.3333	259.996	TP53
278		positive regulation of neuron apoptotic process (GO:0043525)	100	0.0198503	0.0489916	0	0	66.3333	259.996	TP53
279		DNA geometric change (GO:0032392)	101	0.0198503	0.0489916	0	0	66.3333	259.996	TP53
280		negative regulation of apoptotic process (GO:0043066)	102	0.0219822	0.0489916	0	0	10.5833	40.4021	ALOX12;TP53
281		synapse assembly (GO:0007416)	103	0.023124	0.0489916	0	0	55.2593	208.155	NLGN2
282		cellular response to glucose starvation (GO:0042149)	104	0.023124	0.0489916	0	0	55.2593	208.155	TP53
283		regulation of neurotransmitter receptor activity (GO:0099601)	105	0.023124	0.0489916	0	0	55.2593	208.155	NLGN2
284		response to gamma radiation (GO:0010332)	106	0.023124	0.0489916	0	0	55.2593	208.155	TP53
285		signal transduction by p53 class mediator (GO:0072331)	107	0.023124	0.0489916	0	0	55.2593	208.155	TP53
286		positive regulation of nervous system development (GO:0051962)	108	0.023124	0.0489916	0	0	55.2593	208.155	NLGN2
287		regulation of platelet aggregation (GO:0090330)	109	0.023124	0.0489916	0	0	55.2593	208.155	ALOX12
288		positive regulation of insulin secretion (GO:0032024)	110	0.023124	0.0489916	0	0	55.2593	208.155	NLGN2
289		photoperiodism (GO:0009648)	111	0.023124	0.0489916	0	0	55.2593	208.155	TP53
290		positive regulation of release of cytochrome c from mitochondria (GO:0090200)	112	0.023124	0.0489916	0	0	55.2593	208.155	TP53
291		positive regulation of neuron death (GO:1901216)	113	0.023124	0.0489916	0	0	55.2593	208.155	TP53
292		regulation of protein export from nucleus (GO:0046825)	114	0.023124	0.0489916	0	0	55.2593	208.155	TP53
293		vesicle-mediated transport in synapse (GO:0099003)	115	0.023124	0.0489916	0	0	55.2593	208.155	NLGN2
294		negative regulation of transferase activity (GO:0051348)	116	0.023124	0.0489916	0	0	55.2593	208.155	TP53
295		modulation of excitatory postsynaptic potential (GO:0098815)	117	0.023124	0.0489916	0	0	55.2593	208.155	NLGN2
296		regulation of glutamate receptor signaling pathway (GO:1900449)	118	0.023124	0.0489916	0	0	55.2593	208.155	NLGN2
297	42	epithelial cell morphogenesis (GO:0003382)	1	0.000167929	0.0250214	0	0	283.429	2463.55	RILPL2;RILPL1
298	43	\	\	\	\	\	\	\	\	\
299	44	\	\	\	\	\	\	\	\	\
300	45	regulation of sensory perception of pain (GO:0051930)	1	0.00366661	0.0375975	0	0	inf	inf	SCN11A
301		negative regulation of lipopolysaccharide-mediated signaling pathway (GO:0031665)	2	0.00366661	0.0375975	0	0	inf	inf	LILRA2
302		regulation of sensory perception (GO:0051931)	3	0.00366661	0.0375975	0	0	inf	inf	SCN11A
303		cholesterol biosynthetic process (GO:0006695)	4	0.00732102	0.0375975	0	0	298.8	1469.2	PMVK
304		DNA replication-dependent nucleosome assembly (GO:0006335)	5	0.00732102	0.0375975	0	0	298.8	1469.2	CHAF1B
305		DNA replication-dependent nucleosome organization (GO:0034723)	6	0.00732102	0.0375975	0	0	298.8	1469.2	CHAF1B
306		dolichol-linked oligosaccharide biosynthetic process (GO:0006488)	7	0.0109632	0.0375975	0	0	149.35	674.047	ALG8
307		neutrophil activation (GO:0042119)	8	0.0109632	0.0375975	0	0	149.35	674.047	LILRA2
308		negative regulation of toll-like receptor 4 signaling pathway (GO:0034144)	9	0.0109632	0.0375975	0	0	149.35	674.047	LILRA2
309		regulation of lipopolysaccharide-mediated signaling pathway (GO:0031664)	10	0.0109632	0.0375975	0	0	149.35	674.047	LILRA2
310		secondary alcohol biosynthetic process (GO:1902653)	11	0.0109632	0.0375975	0	0	149.35	674.047	PMVK
311		myeloid cell activation involved in immune response (GO:0002275)	12	0.0109632	0.0375975	0	0	149.35	674.047	LILRA2
312		chromatin assembly or disassembly (GO:0006333)	13	0.0145933	0.0375975	0	0	99.5333	420.746	CHAF1B
313		regulation of potassium ion transport (GO:0043266)	14	0.0145933	0.0375975	0	0	99.5333	420.746	KCNIP4
314		oligosaccharide-lipid intermediate biosynthetic process (GO:0006490)	15	0.0145933	0.0375975	0	0	99.5333	420.746	ALG8
315		membrane depolarization (GO:0051899)	16	0.0145933	0.0375975	0	0	99.5333	420.746	SCN11A
316		sterol biosynthetic process (GO:0016126)	17	0.0145933	0.0375975	0	0	99.5333	420.746	PMVK
317		negative regulation of response to biotic stimulus (GO:0002832)	18	0.0145933	0.0375975	0	0	99.5333	420.746	LILRA2
318		membrane depolarization during action potential (GO:0086010)	19	0.0145933	0.0375975	0	0	99.5333	420.746	SCN11A
319		response to sterol (GO:0036314)	20	0.0145933	0.0375975	0	0	99.5333	420.746	PMVK
320		nucleosome assembly (GO:0006334)	21	0.0182113	0.0375975	0	0	74.625	298.926	CHAF1B
321		acetyl-CoA metabolic process (GO:0006084)	22	0.0182113	0.0375975	0	0	74.625	298.926	PMVK
322		response to alcohol (GO:0097305)	23	0.0182113	0.0375975	0	0	74.625	298.926	PMVK
323		regulation of toll-like receptor 4 signaling pathway (GO:0034143)	24	0.0182113	0.0375975	0	0	74.625	298.926	LILRA2
324		neuronal action potential (GO:0019228)	25	0.0182113	0.0375975	0	0	74.625	298.926	SCN11A
325		immune response-activating cell surface receptor signaling pathway (GO:0002429)	26	0.0182113	0.0375975	0	0	74.625	298.926	LILRA2
326		regulation of alcohol biosynthetic process (GO:1902930)	27	0.0182113	0.0375975	0	0	74.625	298.926	PMVK
327		response to cholesterol (GO:0070723)	28	0.0182113	0.0375975	0	0	74.625	298.926	PMVK
328		regulation of steroid biosynthetic process (GO:0050810)	29	0.0182113	0.0375975	0	0	74.625	298.926	PMVK
329		regulation of cholesterol metabolic process (GO:0090181)	30	0.0182113	0.0375975	0	0	74.625	298.926	PMVK
330		sodium ion transmembrane transport (GO:0035725)	31	0.0182113	0.0375975	0	0	74.625	298.926	SCN11A
331		chromatin assembly (GO:0031497)	32	0.0218172	0.0410676	0	0	59.68	228.279	CHAF1B
332		DNA packaging (GO:0006323)	33	0.0218172	0.0410676	0	0	59.68	228.279	CHAF1B
333		regulation of cation transmembrane transport (GO:1904062)	34	0.0218172	0.0410676	0	0	59.68	228.279	KCNIP4
334		negative regulation of toll-like receptor signaling pathway (GO:0034122)	35	0.025411	0.0439542	0	0	49.7167	182.588	LILRA2
335		negative regulation of multi-organism process (GO:0043901)	36	0.025411	0.0439542	0	0	49.7167	182.588	LILRA2
336		carbohydrate derivative biosynthetic process (GO:1901137)	37	0.025411	0.0439542	0	0	49.7167	182.588	ALG8
337		regulation of potassium ion transmembrane transport (GO:1901379)	38	0.0289929	0.0441796	0	0	42.6	150.834	KCNIP4
338		action potential (GO:0001508)	39	0.0289929	0.0441796	0	0	42.6	150.834	SCN11A
339		organic hydroxy compound biosynthetic process (GO:1901617)	40	0.0289929	0.0441796	0	0	42.6	150.834	PMVK
340		regulation of cholesterol biosynthetic process (GO:0045540)	41	0.0289929	0.0441796	0	0	42.6	150.834	PMVK
341		nucleosome organization (GO:0034728)	42	0.0289929	0.0441796	0	0	42.6	150.834	CHAF1B
342		sterol metabolic process (GO:0016125)	43	0.0325627	0.0463114	0	0	37.2625	127.609	PMVK
343		metal ion transport (GO:0030001)	44	0.0325627	0.0463114	0	0	37.2625	127.609	SCN11A
344		sodium ion transport (GO:0006814)	45	0.0325627	0.0463114	0	0	37.2625	127.609	SCN11A
345		metal ion homeostasis (GO:0055065)	46	0.0361207	0.0491856	0	0	33.1111	109.958	CNNM4
346		cholesterol metabolic process (GO:0008203)	47	0.0361207	0.0491856	0	0	33.1111	109.958	PMVK
347	46	\	\	\	\	\	\	\	\	\
348	47	nuclear-transcribed mRNA catabolic process (GO:0000956)	1	1.33385e-10	4.53698e-08	0	0	18.3158	416.46	RPS26;RPS14;RPL41;RPL21;RPS29;RPL23;RPS3;RC3H1;RPL13A;RPL28;RPS23;RPL19
349		SRP-dependent cotranslational protein targeting to membrane (GO:0006614)	2	4.87847e-10	4.53698e-08	0	0	19.068	408.837	RPS26;RPS14;RPL41;RPL21;RPS29;RPL23;RPS3;RPL13A;RPL28;RPS23;RPL19
350		protein targeting to ER (GO:0045047)	3	4.87847e-10	4.53698e-08	0	0	19.068	408.837	RPS26;RPS14;RPL41;RPL21;RPS29;RPL23;RPS3;RPL13A;RPL28;RPS23;RPL19
351		cotranslational protein targeting to membrane (GO:0006613)	4	4.87847e-10	4.53698e-08	0	0	19.068	408.837	RPS26;RPS14;RPL41;RPL21;RPS29;RPL23;RPS3;RPL13A;RPL28;RPS23;RPL19
352		nuclear-transcribed mRNA catabolic process, nonsense-mediated decay (GO:0000184)	5	4.87847e-10	4.53698e-08	0	0	19.068	408.837	RPS26;RPS14;RPL41;RPL21;RPS29;RPL23;RPS3;RPL13A;RPL28;RPS23;RPL19
353		viral gene expression (GO:0019080)	6	1.34229e-09	9.43807e-08	0	0	17.0524	348.361	RPS26;RPS14;RPL41;RPL21;RPS29;RPL23;RPS3;RPL13A;RPL28;RPS23;RPL19
354		peptide biosynthetic process (GO:0043043)	7	1.62375e-09	9.43807e-08	0	0	16.6986	337.955	RPS26;RPS14;RPL41;RPL21;RPS29;RPL23;RPS3;RPL13A;RPL28;RPS23;RPL19
355		viral transcription (GO:0019083)	8	1.62375e-09	9.43807e-08	0	0	16.6986	337.955	RPS26;RPS14;RPL41;RPL21;RPS29;RPL23;RPS3;RPL13A;RPL28;RPS23;RPL19
356		viral process (GO:0016032)	9	2.21441e-09	1.14411e-07	0	0	13.799	274.991	RPS26;RPS14;RPL41;RPL21;RPS29;RPL23;RPS3;RPL13A;CD247;RPL28;RPS23;RPL19
357		rRNA metabolic process (GO:0016072)	10	2.81314e-09	1.30811e-07	0	0	15.7189	309.49	RPS26;RPS14;RPL41;RPL21;RPS29;RPL23;RPS3;RPL13A;RPL28;RPS23;RPL19
358		rRNA processing (GO:0006364)	11	3.99066e-09	1.68696e-07	0	0	15.1263	292.532	RPS26;RPS14;RPL41;RPL21;RPS29;RPL23;RPS3;RPL13A;RPL28;RPS23;RPL19
359		ribosome biogenesis (GO:0042254)	12	7.74483e-09	3.00112e-07	0	0	14.0637	262.656	RPS26;RPS14;RPL41;RPL21;RPS29;RPL23;RPS3;RPL13A;RPL28;RPS23;RPL19
360		translation (GO:0006412)	13	1.23734e-08	4.42586e-07	0	0	13.3581	243.221	RPS26;RPS14;RPL41;RPL21;RPS29;RPL23;RPS3;RPL13A;RPL28;RPS23;RPL19
361		ncRNA processing (GO:0034470)	14	1.93331e-08	6.42137e-07	0	0	12.7188	225.903	RPS26;RPS14;RPL41;RPL21;RPS29;RPL23;RPS3;RPL13A;RPL28;RPS23;RPL19
362		gene expression (GO:0010467)	15	2.16024e-07	6.69675e-06	0	0	9.74266	149.529	RPS26;RPS14;RPL41;RPL21;RPS29;RPL23;RPS3;RPL13A;RPL28;RPS23;RPL19
363		cellular protein metabolic process (GO:0044267)	16	2.6925e-07	7.82509e-06	0	0	9.50679	143.815	RPS26;RPS14;RPL41;RPL21;RPS29;RPL23;RPS3;RPL13A;RPL28;RPS23;RPL19
364		cellular macromolecule biosynthetic process (GO:0034645)	17	4.11718e-07	1.12617e-05	0	0	9.06684	133.309	RPS26;RPS14;RPL41;RPL21;RPS29;RPL23;RPS3;RPL13A;RPL28;RPS23;RPL19
365		cytoplasmic translation (GO:0002181)	18	6.90801e-06	0.000178457	0	0	16.625	197.552	RPS26;RPL41;RPS29;RPS3;RPS23;RPL19
366		ribonucleoprotein complex assembly (GO:0022618)	19	0.0003318	0.00812036	0	0	15.0026	120.185	RPS14;PRPF18;RC3H1;RPS23
367		regulation of activated T cell proliferation (GO:0046006)	20	0.000808199	0.0187906	0	0	122.875	874.956	RPS3;RC3H1
368		DNA dealkylation involved in DNA repair (GO:0006307)	21	0.00159917	0.0323311	0	0	61.4167	395.417	ASCC1;MGMT
369		regulation of regulated secretory pathway (GO:1903305)	22	0.00159917	0.0323311	0	0	61.4167	395.417	RAB27A;TC2N
370		DNA dealkylation (GO:0035510)	23	0.00159917	0.0323311	0	0	61.4167	395.417	ASCC1;MGMT
371		negative regulation of protein ubiquitination (GO:0031397)	24	0.00209448	0.0405805	0	0	14.4206	88.9529	RPL23;RPS3;ARRB1
372	48	response to retinoic acid (GO:0032526)	1	0.000277108	0.0185662	0	0	124.333	1018.43	RXRA;TRIM16
373	49	mitotic cell cycle phase transition (GO:0044772)	1	8.78103e-06	0.00438173	0	0	11.843	137.887	ORC5;CEP135;ENSA;CDC27;PPP1R12B;BTRC;CEP290
374		cell cycle G2/M phase transition (GO:0044839)	2	7.72348e-05	0.0153292	0	0	14.1401	133.888	CEP135;ENSA;PPP1R12B;BTRC;CEP290
375		G2/M transition of mitotic cell cycle (GO:0000086)	3	9.21594e-05	0.0153292	0	0	13.5463	125.872	CEP135;ENSA;PPP1R12B;BTRC;CEP290
376	50	\	\	\	\	\	\	\	\	\
377	51	\	\	\	\	\	\	\	\	\
378	52	positive regulation of catabolic process (GO:0009896)	1	0.000284386	0.0434177	0	0	30.2245	246.788	TIPARP;HECW2;NEDD4
379		positive regulation of protein catabolic process (GO:0045732)	2	0.000544644	0.0434177	0	0	23.4762	176.432	TIPARP;HECW2;NEDD4
380		regulation of protein catabolic process (GO:0042176)	3	0.000544644	0.0434177	0	0	23.4762	176.432	TIPARP;HECW2;NEDD4
381		positive regulation of protein metabolic process (GO:0051247)	4	0.000717649	0.0434177	0	0	21.1143	152.858	TIPARP;HECW2;NEDD4
382		negative regulation of sodium ion transmembrane transporter activity (GO:2000650)	5	0.000902418	0.0434637	0	0	67.5455	473.523	HECW2;NEDD4
383		negative regulation of sodium ion transmembrane transport (GO:1902306)	6	0.00125722	0.0434637	0	0	54.0182	360.78	HECW2;NEDD4
384		negative regulation of ion transmembrane transporter activity (GO:0032413)	7	0.00125722	0.0434637	0	0	54.0182	360.78	HECW2;NEDD4
385	53	\	\	\	\	\	\	\	\	\
386	54	nucleosome assembly (GO:0006334)	1	0.000172116	0.0211185	0	0	180.848	1567.48	CENPA;HIST1H2BD
387		chromatin assembly (GO:0031497)	2	0.000257543	0.0211185	0	0	135.591	1120.57	CENPA;HIST1H2BD
388		nucleosome organization (GO:0034728)	3	0.000478401	0.0261526	0	0	90.3333	690.604	CENPA;HIST1H2BD
389	55	\	\	\	\	\	\	\	\	\
390	56	response to acidic pH (GO:0010447)	1	0.00333328	0.0259218	0	0	inf	inf	SLC9A1
391		regulation of collateral sprouting (GO:0048670)	2	0.00333328	0.0259218	0	0	inf	inf	PTPRS
392		sensory perception of smell (GO:0007608)	3	0.00333328	0.0259218	0	0	inf	inf	ADCY3
393		actin crosslink formation (GO:0051764)	4	0.00333328	0.0259218	0	0	inf	inf	PLS1
394		sodium ion export (GO:0071436)	5	0.00333328	0.0259218	0	0	inf	inf	SLC9A1
395		sodium ion export from cell (GO:0036376)	6	0.00333328	0.0259218	0	0	inf	inf	SLC9A1
396		cellular response to acidic pH (GO:0071468)	7	0.00333328	0.0259218	0	0	inf	inf	SLC9A1
397		cellular response to pH (GO:0071467)	8	0.00333328	0.0259218	0	0	inf	inf	SLC9A1
398		negative regulation of dendritic spine development (GO:0061000)	9	0.00665658	0.0259218	0	0	332.111	1664.59	PTPRS
399		regulation of cardiac muscle cell membrane potential (GO:0086036)	10	0.00665658	0.0259218	0	0	332.111	1664.59	SLC9A1
400		regulation of pH (GO:0006885)	11	0.00665658	0.0259218	0	0	332.111	1664.59	SLC9A1
401		hydrogen ion transmembrane transport (GO:1902600)	12	0.00665658	0.0259218	0	0	332.111	1664.59	SLC9A1
402		activation of adenylate cyclase activity (GO:0007190)	13	0.00665658	0.0259218	0	0	332.111	1664.59	ADCY3
403		hyaluronan catabolic process (GO:0030214)	14	0.00665658	0.0259218	0	0	332.111	1664.59	SLC9A1
404		sensory perception of chemical stimulus (GO:0007606)	15	0.00665658	0.0259218	0	0	332.111	1664.59	ADCY3
405		positive regulation of sodium ion transmembrane transporter activity (GO:2000651)	16	0.00665658	0.0259218	0	0	332.111	1664.59	SLC9A1
406		regulation of toll-like receptor 9 signaling pathway (GO:0034163)	17	0.00665658	0.0259218	0	0	332.111	1664.59	PTPRS
407		actin filament network formation (GO:0051639)	18	0.00665658	0.0259218	0	0	332.111	1664.59	PLS1
408		negative regulation of axon extension (GO:0030517)	19	0.00665658	0.0259218	0	0	332.111	1664.59	PTPRS
409		cAMP biosynthetic process (GO:0006171)	20	0.00665658	0.0259218	0	0	332.111	1664.59	ADCY3
410		spliceosomal complex assembly (GO:0000245)	21	0.00665658	0.0259218	0	0	332.111	1664.59	TXNL4B
411		cyclic nucleotide biosynthetic process (GO:0009190)	22	0.00665658	0.0259218	0	0	332.111	1664.59	ADCY3
412		negative regulation of neuron projection regeneration (GO:0070571)	23	0.00996991	0.0259218	0	0	166	764.958	PTPRS
413		cGMP biosynthetic process (GO:0006182)	24	0.00996991	0.0259218	0	0	166	764.958	ADCY3
414		cellular monovalent inorganic cation homeostasis (GO:0030004)	25	0.00996991	0.0259218	0	0	166	764.958	SLC9A1
415		sodium ion import across plasma membrane (GO:0098719)	26	0.00996991	0.0259218	0	0	166	764.958	SLC9A1
416		response to epinephrine (GO:0071871)	27	0.00996991	0.0259218	0	0	166	764.958	SLC9A1
417		hyaluronan metabolic process (GO:0030212)	28	0.00996991	0.0259218	0	0	166	764.958	SLC9A1
418		sodium ion import (GO:0097369)	29	0.00996991	0.0259218	0	0	166	764.958	SLC9A1
419		cellular response to forskolin (GO:1904322)	30	0.00996991	0.0259218	0	0	166	764.958	ADCY3
420		UDP-N-acetylglucosamine biosynthetic process (GO:0006048)	31	0.00996991	0.0259218	0	0	166	764.958	UAP1
421		cellular sodium ion homeostasis (GO:0006883)	32	0.00996991	0.0259218	0	0	166	764.958	SLC9A1
422		positive regulation of calcium ion transmembrane transporter activity (GO:1901021)	33	0.00996991	0.0259218	0	0	166	764.958	SLC9A1
423		response to muscle stretch (GO:0035994)	34	0.00996991	0.0259218	0	0	166	764.958	SLC9A1
424		amino sugar biosynthetic process (GO:0046349)	35	0.00996991	0.0259218	0	0	166	764.958	UAP1
425		positive regulation of calcineurin-NFAT signaling cascade (GO:0070886)	36	0.00996991	0.0259218	0	0	166	764.958	SLC9A1
426		negative regulation of dendrite development (GO:2000171)	37	0.00996991	0.0259218	0	0	166	764.958	PTPRS
427		negative regulation of axonogenesis (GO:0050771)	38	0.00996991	0.0259218	0	0	166	764.958	PTPRS
428		negative regulation of interferon-beta production (GO:0032688)	39	0.00996991	0.0259218	0	0	166	764.958	PTPRS
429		negative regulation of axon regeneration (GO:0048681)	40	0.00996991	0.0259218	0	0	166	764.958	PTPRS
430		regulation of axon regeneration (GO:0048679)	41	0.00996991	0.0259218	0	0	166	764.958	PTPRS
431		cyclic purine nucleotide metabolic process (GO:0052652)	42	0.00996991	0.0259218	0	0	166	764.958	ADCY3
432		activation of protein kinase A activity (GO:0034199)	43	0.00996991	0.0259218	0	0	166	764.958	ADCY3
433		proton transport (GO:0015992)	44	0.00996991	0.0259218	0	0	166	764.958	SLC9A1
434		UDP-N-acetylglucosamine metabolic process (GO:0006047)	45	0.00996991	0.0259218	0	0	166	764.958	UAP1
435		response to forskolin (GO:1904321)	46	0.00996991	0.0259218	0	0	166	764.958	ADCY3
436		positive regulation of adenylate cyclase activity (GO:0045762)	47	0.00996991	0.0259218	0	0	166	764.958	ADCY3
437		regulation of cardiac muscle contraction by calcium ion signaling (GO:0010882)	48	0.00996991	0.0259218	0	0	166	764.958	SLC9A1
438		cellular response to epinephrine stimulus (GO:0071872)	49	0.00996991	0.0259218	0	0	166	764.958	SLC9A1
439		nucleotide biosynthetic process (GO:0009165)	50	0.00996991	0.0259218	0	0	166	764.958	ADCY3
440		sodium ion homeostasis (GO:0055078)	51	0.0132733	0.0273893	0	0	110.63	478.141	SLC9A1
441		cyclic nucleotide metabolic process (GO:0009187)	52	0.0132733	0.0273893	0	0	110.63	478.141	ADCY3
442		inorganic cation import across plasma membrane (GO:0098659)	53	0.0132733	0.0273893	0	0	110.63	478.141	SLC9A1
443		negative regulation of response to wounding (GO:1903035)	54	0.0132733	0.0273893	0	0	110.63	478.141	PTPRS
444		renal water homeostasis (GO:0003091)	55	0.0132733	0.0273893	0	0	110.63	478.141	ADCY3
445		regulation of interferon-alpha production (GO:0032647)	56	0.0132733	0.0273893	0	0	110.63	478.141	PTPRS
446		regulation of calcineurin-NFAT signaling cascade (GO:0070884)	57	0.0132733	0.0273893	0	0	110.63	478.141	SLC9A1
447		positive regulation of muscle hypertrophy (GO:0014742)	58	0.0132733	0.0273893	0	0	110.63	478.141	SLC9A1
448		regulation of cellular pH (GO:0030641)	59	0.0132733	0.0273893	0	0	110.63	478.141	SLC9A1
449		carboxylic acid catabolic process (GO:0046395)	60	0.0132733	0.0273893	0	0	110.63	478.141	SLC9A1
450		nucleotide-sugar biosynthetic process (GO:0009226)	61	0.0132733	0.0273893	0	0	110.63	478.141	UAP1
451		cGMP metabolic process (GO:0046068)	62	0.0132733	0.0273893	0	0	110.63	478.141	ADCY3
452		monovalent inorganic cation homeostasis (GO:0055067)	63	0.0132733	0.0273893	0	0	110.63	478.141	SLC9A1
453		regulation of cardiac muscle hypertrophy (GO:0010611)	64	0.0165668	0.0303335	0	0	82.9444	340.102	SLC9A1
454		negative regulation of developmental growth (GO:0048640)	65	0.0165668	0.0303335	0	0	82.9444	340.102	PTPRS
455		regulation of actomyosin structure organization (GO:0110020)	66	0.0165668	0.0303335	0	0	82.9444	340.102	SLC9A1
456		cAMP metabolic process (GO:0046058)	67	0.0165668	0.0303335	0	0	82.9444	340.102	ADCY3
457		positive regulation of cardiac muscle hypertrophy (GO:0010613)	68	0.0165668	0.0303335	0	0	82.9444	340.102	SLC9A1
458		adenylate cyclase-inhibiting G-protein coupled receptor signaling pathway (GO:0007193)	69	0.0165668	0.0303335	0	0	82.9444	340.102	ADCY3
459		regulation of cardiac muscle contraction (GO:0055117)	70	0.0165668	0.0303335	0	0	82.9444	340.102	SLC9A1
460		positive regulation of calcium-mediated signaling (GO:0050850)	71	0.0165668	0.0303335	0	0	82.9444	340.102	SLC9A1
461		actin filament bundle organization (GO:0061572)	72	0.0198503	0.0326651	0	0	66.3333	259.996	PLS1
462		flagellated sperm motility (GO:0030317)	73	0.0198503	0.0326651	0	0	66.3333	259.996	ADCY3
463		actin filament bundle assembly (GO:0051017)	74	0.0198503	0.0326651	0	0	66.3333	259.996	PLS1
464		cellular response to glucagon stimulus (GO:0071377)	75	0.0198503	0.0326651	0	0	66.3333	259.996	ADCY3
465		regulation of interferon-beta production (GO:0032648)	76	0.0198503	0.0326651	0	0	66.3333	259.996	PTPRS
466		regulation of intracellular pH (GO:0051453)	77	0.0198503	0.0326651	0	0	66.3333	259.996	SLC9A1
467		cellular response to ketone (GO:1901655)	78	0.0198503	0.0326651	0	0	66.3333	259.996	ADCY3
468		regulation of cell-substrate junction assembly (GO:0090109)	79	0.0198503	0.0326651	0	0	66.3333	259.996	SLC9A1
469		negative regulation of toll-like receptor signaling pathway (GO:0034122)	80	0.023124	0.0357872	0	0	55.2593	208.155	PTPRS
470		regulation of adherens junction organization (GO:1903391)	81	0.023124	0.0357872	0	0	55.2593	208.155	SLC9A1
471		cellular response to catecholamine stimulus (GO:0071870)	82	0.023124	0.0357872	0	0	55.2593	208.155	SLC9A1
472		adenylate cyclase-activating G-protein coupled receptor signaling pathway (GO:0007189)	83	0.023124	0.0357872	0	0	55.2593	208.155	ADCY3
473		negative regulation of cell projection organization (GO:0031345)	84	0.023124	0.0357872	0	0	55.2593	208.155	PTPRS
474		peptidyl-tyrosine dephosphorylation (GO:0035335)	85	0.0263879	0.0389821	0	0	47.3492	172.107	PTPRS
475		regulation of actin filament bundle assembly (GO:0032231)	86	0.0263879	0.0389821	0	0	47.3492	172.107	SLC9A1
476		response to glucagon (GO:0033762)	87	0.0263879	0.0389821	0	0	47.3492	172.107	ADCY3
477		negative regulation of neuron projection development (GO:0010977)	88	0.0263879	0.0389821	0	0	47.3492	172.107	PTPRS
478		regulation of axon extension (GO:0030516)	89	0.0296419	0.0418853	0	0	41.4167	145.727	PTPRS
479		positive regulation of protein localization to plasma membrane (GO:1903078)	90	0.0296419	0.0418853	0	0	41.4167	145.727	PLS1
480		cyclic-nucleotide-mediated signaling (GO:0019935)	91	0.0296419	0.0418853	0	0	41.4167	145.727	ADCY3
481		adenylate cyclase-modulating G-protein coupled receptor signaling pathway (GO:0007188)	92	0.0296419	0.0418853	0	0	41.4167	145.727	ADCY3
482		negative regulation of neuron differentiation (GO:0045665)	93	0.0328862	0.0445334	0	0	36.8025	125.669	PTPRS
483		cAMP-mediated signaling (GO:0019933)	94	0.0328862	0.0445334	0	0	36.8025	125.669	ADCY3
484		regulation of dendritic spine development (GO:0060998)	95	0.0328862	0.0445334	0	0	36.8025	125.669	PTPRS
485		glycosaminoglycan catabolic process (GO:0006027)	96	0.0328862	0.0445334	0	0	36.8025	125.669	SLC9A1
486		negative regulation of cell growth (GO:0030308)	97	0.0361207	0.0484091	0	0	33.1111	109.958	PTPRS
487	57	\	\	\	\	\	\	\	\	\
488	58	regulation of T cell proliferation (GO:0042129)	1	0.000145543	0.0223289	0	0	47.0106	415.341	ARG1;GLMN;HLA-DPB1
489		negative regulation of single stranded viral RNA replication via double stranded DNA intermediate (GO:0045869)	2	0.000272304	0.0223289	0	0	inf	inf	APOBEC3C;APOBEC3F
490		cytidine to uridine editing (GO:0016554)	3	0.000272304	0.0223289	0	0	inf	inf	APOBEC3C;APOBEC3F
491		DNA cytosine deamination (GO:0070383)	4	0.000272304	0.0223289	0	0	inf	inf	APOBEC3C;APOBEC3F
492		regulation of single stranded viral RNA replication via double stranded DNA intermediate (GO:0045091)	5	0.000272304	0.0223289	0	0	inf	inf	APOBEC3C;APOBEC3F
493		base conversion or substitution editing (GO:0016553)	6	0.000808199	0.0473374	0	0	122.875	874.956	APOBEC3C;APOBEC3F
494		DNA deamination (GO:0045006)	7	0.000808199	0.0473374	0	0	122.875	874.956	APOBEC3C;APOBEC3F
495	59	\	\	\	\	\	\	\	\	\
496	60	protein localization to organelle (GO:0033365)	1	1.34738e-05	0.0083672	0	0	21.7407	243.817	TTC21B;LRRK2;RPL11;PACSIN2;ATP6V1D
497		negative regulation of hydrogen peroxide-induced cell death (GO:1903206)	2	0.000272304	0.0338202	0	0	inf	inf	LRRK2;PDE8A
498		negative regulation of response to reactive oxygen species (GO:1901032)	3	0.000272304	0.0338202	0	0	inf	inf	LRRK2;PDE8A
499		regulation of hydrogen peroxide-induced cell death (GO:1903205)	4	0.000272304	0.0338202	0	0	inf	inf	LRRK2;PDE8A
500		cristae formation (GO:0042407)	5	0.000272304	0.0338202	0	0	inf	inf	CHCHD3;CHCHD6
501	61	\	\	\	\	\	\	\	\	\
502	62	\	\	\	\	\	\	\	\	\
503	63	Cdc42 protein signal transduction (GO:0032488)	1	6.1351e-05	0.00687132	0	0	inf	inf	SHTN1;RHOBTB3
504	64	\	\	\	\	\	\	\	\	\
505	65	\	\	\	\	\	\	\	\	\
506	66	\	\	\	\	\	\	\	\	\
507	67	\	\	\	\	\	\	\	\	\
508	68	\	\	\	\	\	\	\	\	\
509	69	\	\	\	\	\	\	\	\	\
510	70	\	\	\	\	\	\	\	\	\
511	71	\	\	\	\	\	\	\	\	\
512	72	tRNA metabolic process (GO:0006399)	1	7.30613e-05	0.00279509	0	0	331.889	3160.98	DARS2;DTD1
513		regulation of protein activation cascade (GO:2000257)	2	0.000121526	0.00279509	0	0	221.185	1994.07	C5;SUSD4
514		regulation of humoral immune response (GO:0002920)	3	0.000121526	0.00279509	0	0	221.185	1994.07	C5;SUSD4
515		regulation of complement activation (GO:0030449)	4	0.000121526	0.00279509	0	0	221.185	1994.07	C5;SUSD4
516		regulation of acute inflammatory response (GO:0002673)	5	0.000181924	0.00334741	0	0	165.833	1428.14	C5;SUSD4
517		regulation of immune effector process (GO:0002697)	6	0.000254185	0.0038975	0	0	132.622	1097.77	C5;SUSD4
518		regulation of protein processing (GO:0070613)	7	0.000338236	0.00444538	0	0	110.481	882.942	C5;SUSD4
519		regulation of cytokine production (GO:0001817)	8	0.00202066	0.0232375	0	0	38.8497	241.036	CD83;SLC11A1
520		regulation of chemokine secretion (GO:0090196)	9	0.00366661	0.0281107	0	0	inf	inf	C5
521		RNA stabilization (GO:0043489)	10	0.00366661	0.0281107	0	0	inf	inf	SLC11A1
522		regulation of T-helper 1 type immune response (GO:0002825)	11	0.00366661	0.0281107	0	0	inf	inf	SLC11A1
523		positive regulation of chemokine secretion (GO:0090197)	12	0.00366661	0.0281107	0	0	inf	inf	C5
524		regulation of dendritic cell antigen processing and presentation (GO:0002604)	13	0.00732102	0.0306152	0	0	298.8	1469.2	SLC11A1
525		T cell mediated immunity (GO:0002456)	14	0.00732102	0.0306152	0	0	298.8	1469.2	SLC11A1
526		macrophage activation (GO:0042116)	15	0.00732102	0.0306152	0	0	298.8	1469.2	SLC11A1
527		ncRNA metabolic process (GO:0034660)	16	0.00732102	0.0306152	0	0	298.8	1469.2	DTD1
528		positive regulation of antigen processing and presentation (GO:0002579)	17	0.00732102	0.0306152	0	0	298.8	1469.2	SLC11A1
529		positive regulation of dendritic cell antigen processing and presentation (GO:0002606)	18	0.00732102	0.0306152	0	0	298.8	1469.2	SLC11A1
530		manganese ion transport (GO:0006828)	19	0.00732102	0.0306152	0	0	298.8	1469.2	SLC11A1
531		positive regulation of T-helper 1 type immune response (GO:0002827)	20	0.00732102	0.0306152	0	0	298.8	1469.2	SLC11A1
532		T cell activation involved in immune response (GO:0002286)	21	0.00732102	0.0306152	0	0	298.8	1469.2	SLC11A1
533		mRNA stabilization (GO:0048255)	22	0.00732102	0.0306152	0	0	298.8	1469.2	SLC11A1
534		positive regulation of cytokine production (GO:0001819)	23	0.0106327	0.0360221	0	0	15.5926	70.85	C5;SLC11A1
535		negative regulation of leukocyte chemotaxis (GO:0002689)	24	0.0109632	0.0360221	0	0	149.35	674.047	C5
536		macromolecule biosynthetic process (GO:0009059)	25	0.0109632	0.0360221	0	0	149.35	674.047	SLC11A1
537		positive regulation of adaptive immune response based on somatic recombination of immune receptors built from immunoglobulin superfamily domains (GO:0002824)	26	0.0109632	0.0360221	0	0	149.35	674.047	SLC11A1
538		tRNA aminoacylation for mitochondrial protein translation (GO:0070127)	27	0.0109632	0.0360221	0	0	149.35	674.047	DARS2
539		T cell proliferation (GO:0042098)	28	0.0109632	0.0360221	0	0	149.35	674.047	SLC11A1
540		iron ion transport (GO:0006826)	29	0.0145933	0.04296	0	0	99.5333	420.746	SLC11A1
541		regulation of macrophage chemotaxis (GO:0010758)	30	0.0145933	0.04296	0	0	99.5333	420.746	C5
542		response to interferon-gamma (GO:0034341)	31	0.0145933	0.04296	0	0	99.5333	420.746	SLC11A1
543		activation of protein kinase activity (GO:0032147)	32	0.0163272	0.04296	0	0	12.3103	50.6558	C5;SLC11A1
544		inorganic anion transport (GO:0015698)	33	0.0182113	0.04296	0	0	74.625	298.926	SLC11A1
545		positive regulation of chemokine production (GO:0032722)	34	0.0182113	0.04296	0	0	74.625	298.926	C5
546		transition metal ion homeostasis (GO:0055076)	35	0.0182113	0.04296	0	0	74.625	298.926	SLC11A1
547		vacuolar acidification (GO:0007035)	36	0.0182113	0.04296	0	0	74.625	298.926	SLC11A1
548		defense response to protozoan (GO:0042832)	37	0.0182113	0.04296	0	0	74.625	298.926	SLC11A1
549		transcription from mitochondrial promoter (GO:0006390)	38	0.0182113	0.04296	0	0	74.625	298.926	MTERF2
550		transition metal ion transport (GO:0000041)	39	0.0182113	0.04296	0	0	74.625	298.926	SLC11A1
551		regulation of vascular endothelial growth factor production (GO:0010574)	40	0.0218172	0.04779	0	0	59.68	228.279	C5
552		positive regulation of vascular endothelial growth factor production (GO:0010575)	41	0.0218172	0.04779	0	0	59.68	228.279	C5
553		defense response to Gram-negative bacterium (GO:0050829)	42	0.0218172	0.04779	0	0	59.68	228.279	SLC11A1
554	73	positive regulation of endocytosis (GO:0045807)	1	0.000932844	0.0447765	0	0	60.1616	419.764	CBLL1;SIRPB1
555	74	\	\	\	\	\	\	\	\	\
556	75	regulation of glucose import in response to insulin stimulus (GO:2001273)	1	0.00333328	0.0467726	0	0	inf	inf	SORBS1
557		positive regulation of glucose import in response to insulin stimulus (GO:2001275)	2	0.00333328	0.0467726	0	0	inf	inf	SORBS1
558		endothelial cell differentiation (GO:0045446)	3	0.00665658	0.0467726	0	0	332.111	1664.59	ACVR2B
559		venous blood vessel development (GO:0060841)	4	0.00665658	0.0467726	0	0	332.111	1664.59	ACVR2B
560		positive regulation of cellular response to insulin stimulus (GO:1900078)	5	0.00665658	0.0467726	0	0	332.111	1664.59	SORBS1
561		positive regulation of activin receptor signaling pathway (GO:0032927)	6	0.00665658	0.0467726	0	0	332.111	1664.59	ACVR2B
562		lymphatic endothelial cell differentiation (GO:0060836)	7	0.00665658	0.0467726	0	0	332.111	1664.59	ACVR2B
563		contractile actin filament bundle assembly (GO:0030038)	8	0.00665658	0.0467726	0	0	332.111	1664.59	SORBS1
564		stress fiber assembly (GO:0043149)	9	0.00665658	0.0467726	0	0	332.111	1664.59	SORBS1
565		positive regulation of glycogen metabolic process (GO:0070875)	10	0.00996991	0.0467726	0	0	166	764.958	SORBS1
566		positive regulation of glycogen biosynthetic process (GO:0045725)	11	0.00996991	0.0467726	0	0	166	764.958	SORBS1
567		transmembrane transport (GO:0055085)	12	0.0108189	0.0467726	0	0	15.6543	70.8584	MFSD9;SLC9B1
568		vasculature development (GO:0001944)	13	0.0132733	0.0467726	0	0	110.63	478.141	ACVR2B
569		regulation of activin receptor signaling pathway (GO:0032925)	14	0.0132733	0.0467726	0	0	110.63	478.141	ACVR2B
570		regulation of cellular pH (GO:0030641)	15	0.0132733	0.0467726	0	0	110.63	478.141	SLC9B1
571		positive regulation of lipid biosynthetic process (GO:0046889)	16	0.0132733	0.0467726	0	0	110.63	478.141	SORBS1
572		positive regulation of glucose import (GO:0046326)	17	0.0132733	0.0467726	0	0	110.63	478.141	SORBS1
573		positive regulation of lipid metabolic process (GO:0045834)	18	0.0132733	0.0467726	0	0	110.63	478.141	SORBS1
574		regulation of glycogen biosynthetic process (GO:0005979)	19	0.0132733	0.0467726	0	0	110.63	478.141	SORBS1
575		focal adhesion assembly (GO:0048041)	20	0.0132733	0.0467726	0	0	110.63	478.141	SORBS1
576		cell-substrate adherens junction assembly (GO:0007045)	21	0.0132733	0.0467726	0	0	110.63	478.141	SORBS1
577	76	\	\	\	\	\	\	\	\	\
578	77	nucleotide-excision repair (GO:0006289)	1	0.00416695	0.0413631	0	0	25.6797	140.739	SLX4;MMS19
579		glucosamine-containing compound catabolic process (GO:1901072)	2	0.00433327	0.0413631	0	0	inf	inf	GNPDA1
580		negative regulation of retrograde protein transport, ER to cytosol (GO:1904153)	3	0.00433327	0.0413631	0	0	inf	inf	UBE2J1
581		regulation of retrograde protein transport, ER to cytosol (GO:1904152)	4	0.00433327	0.0413631	0	0	inf	inf	UBE2J1
582		mucosal immune response (GO:0002385)	5	0.00433327	0.0413631	0	0	inf	inf	OTUD7B
583		response to DNA damage checkpoint signaling (GO:0072423)	6	0.00433327	0.0413631	0	0	inf	inf	SLX4
584		regulation of t-circle formation (GO:1904429)	7	0.00433327	0.0413631	0	0	inf	inf	SLX4
585		amino sugar catabolic process (GO:0046348)	8	0.00433327	0.0413631	0	0	inf	inf	GNPDA1
586		negative regulation of ERAD pathway (GO:1904293)	9	0.00433327	0.0413631	0	0	inf	inf	UBE2J1
587		N-acetylneuraminate catabolic process (GO:0019262)	10	0.00433327	0.0413631	0	0	inf	inf	GNPDA1
588		negative regulation of protein exit from endoplasmic reticulum (GO:0070862)	11	0.00433327	0.0413631	0	0	inf	inf	UBE2J1
589	78	\	\	\	\	\	\	\	\	\
590	79	\	\	\	\	\	\	\	\	\
591	80	DNA modification (GO:0006304)	1	0.00333328	0.0299546	0	0	inf	inf	EXOSC3
592		nuclear polyadenylation-dependent rRNA catabolic process (GO:0071035)	2	0.00333328	0.0299546	0	0	inf	inf	EXOSC3
593		snoRNA 3'-end processing (GO:0031126)	3	0.00333328	0.0299546	0	0	inf	inf	EXOSC3
594		nuclear polyadenylation-dependent ncRNA catabolic process (GO:0071046)	4	0.00333328	0.0299546	0	0	inf	inf	EXOSC3
595		rRNA catabolic process (GO:0016075)	5	0.00333328	0.0299546	0	0	inf	inf	EXOSC3
596		nuclear-transcribed mRNA catabolic process, exonucleolytic, 3'-5' (GO:0034427)	6	0.00333328	0.0299546	0	0	inf	inf	EXOSC3
597		U4 snRNA 3'-end processing (GO:0034475)	7	0.00333328	0.0299546	0	0	inf	inf	EXOSC3
598		tRNA catabolic process (GO:0016078)	8	0.00665658	0.0299546	0	0	332.111	1664.59	EXOSC3
599		negative regulation of vascular smooth muscle cell proliferation (GO:1904706)	9	0.00665658	0.0299546	0	0	332.111	1664.59	PRKG1
600		regulation of vascular associated smooth muscle cell migration (GO:1904752)	10	0.00665658	0.0299546	0	0	332.111	1664.59	PRKG1
601		dicarboxylic acid transport (GO:0006835)	11	0.00665658	0.0299546	0	0	332.111	1664.59	SLC25A13
602		exonucleolytic trimming involved in rRNA processing (GO:0000459)	12	0.00665658	0.0299546	0	0	332.111	1664.59	EXOSC3
603		purine ribonucleoside triphosphate biosynthetic process (GO:0009206)	13	0.00665658	0.0299546	0	0	332.111	1664.59	SLC25A13
604		exonucleolytic trimming to generate mature 3'-end of 5.8S rRNA from tricistronic rRNA transcript (SSU-rRNA, 5.8S rRNA, LSU-rRNA) (GO:0000467)	14	0.00665658	0.0299546	0	0	332.111	1664.59	EXOSC3
605		acidic amino acid transport (GO:0015800)	15	0.00665658	0.0299546	0	0	332.111	1664.59	SLC25A13
606		L-glutamate transport (GO:0015813)	16	0.00665658	0.0299546	0	0	332.111	1664.59	SLC25A13
607		positive regulation of ruffle assembly (GO:1900029)	17	0.00665658	0.0299546	0	0	332.111	1664.59	EPS8L2
608		ncRNA catabolic process (GO:0034661)	18	0.00665658	0.0299546	0	0	332.111	1664.59	EXOSC3
609		negative regulation of smooth muscle cell proliferation (GO:0048662)	19	0.00996991	0.0310601	0	0	166	764.958	PRKG1
610		exonucleolytic nuclear-transcribed mRNA catabolic process involved in deadenylation-dependent decay (GO:0043928)	20	0.00996991	0.0310601	0	0	166	764.958	EXOSC3
611		negative regulation of platelet aggregation (GO:0090331)	21	0.00996991	0.0310601	0	0	166	764.958	PRKG1
612		rRNA 3'-end processing (GO:0031125)	22	0.00996991	0.0310601	0	0	166	764.958	EXOSC3
613		negative regulation of platelet activation (GO:0010544)	23	0.00996991	0.0310601	0	0	166	764.958	PRKG1
614		DNA deamination (GO:0045006)	24	0.00996991	0.0310601	0	0	166	764.958	EXOSC3
615		nuclear-transcribed mRNA catabolic process, exonucleolytic (GO:0000291)	25	0.00996991	0.0310601	0	0	166	764.958	EXOSC3
616		snRNA 3'-end processing (GO:0034472)	26	0.00996991	0.0310601	0	0	166	764.958	EXOSC3
617		isotype switching (GO:0045190)	27	0.0132733	0.0322006	0	0	110.63	478.141	EXOSC3
618		regulation of vascular smooth muscle cell proliferation (GO:1904705)	28	0.0132733	0.0322006	0	0	110.63	478.141	PRKG1
619		L-amino acid transport (GO:0015807)	29	0.0132733	0.0322006	0	0	110.63	478.141	SLC25A13
620		L-alpha-amino acid transmembrane transport (GO:1902475)	30	0.0132733	0.0322006	0	0	110.63	478.141	SLC25A13
621		somatic recombination of immunoglobulin genes involved in immune response (GO:0002204)	31	0.0132733	0.0322006	0	0	110.63	478.141	EXOSC3
622		maturation of 5.8S rRNA from tricistronic rRNA transcript (SSU-rRNA, 5.8S rRNA, LSU-rRNA) (GO:0000466)	32	0.0132733	0.0322006	0	0	110.63	478.141	EXOSC3
623		negative regulation of homotypic cell-cell adhesion (GO:0034111)	33	0.0132733	0.0322006	0	0	110.63	478.141	PRKG1
624		Ras protein signal transduction (GO:0007265)	34	0.0135163	0.0322006	0	0	13.8538	59.6247	EPS8L2;GRAP
625		sensory perception of sound (GO:0007605)	35	0.0165668	0.0327295	0	0	82.9444	340.102	EPS8L2
626		sensory perception of mechanical stimulus (GO:0050954)	36	0.0165668	0.0327295	0	0	82.9444	340.102	EPS8L2
627		purine ribonucleoside monophosphate biosynthetic process (GO:0009168)	37	0.0165668	0.0327295	0	0	82.9444	340.102	SLC25A13
628		B cell activation involved in immune response (GO:0002312)	38	0.0165668	0.0327295	0	0	82.9444	340.102	EXOSC3
629		regulation of ruffle assembly (GO:1900027)	39	0.0165668	0.0327295	0	0	82.9444	340.102	EPS8L2
630		ATP biosynthetic process (GO:0006754)	40	0.0165668	0.0327295	0	0	82.9444	340.102	SLC25A13
631		negative regulation of smooth muscle cell migration (GO:0014912)	41	0.0165668	0.0327295	0	0	82.9444	340.102	PRKG1
632		regulation of actin polymerization or depolymerization (GO:0008064)	42	0.0198503	0.0373925	0	0	66.3333	259.996	EPS8L2
633		regulation of protein polymerization (GO:0032271)	43	0.0198503	0.0373925	0	0	66.3333	259.996	EPS8L2
634		gluconeogenesis (GO:0006094)	44	0.023124	0.0416233	0	0	55.2593	208.155	SLC25A13
635		regulation of platelet aggregation (GO:0090330)	45	0.023124	0.0416233	0	0	55.2593	208.155	PRKG1
636		cellular respiration (GO:0045333)	46	0.0263879	0.0436208	0	0	47.3492	172.107	SLC25A13
637		hexose biosynthetic process (GO:0019319)	47	0.0263879	0.0436208	0	0	47.3492	172.107	SLC25A13
638		nuclear-transcribed mRNA catabolic process, deadenylation-dependent decay (GO:0000288)	48	0.0263879	0.0436208	0	0	47.3492	172.107	EXOSC3
639		ATP metabolic process (GO:0046034)	49	0.0263879	0.0436208	0	0	47.3492	172.107	SLC25A13
640		organonitrogen compound catabolic process (GO:1901565)	50	0.0296419	0.046173	0	0	41.4167	145.727	RIDA
641		positive regulation of plasma membrane bounded cell projection assembly (GO:0120034)	51	0.0296419	0.046173	0	0	41.4167	145.727	EPS8L2
642		regulation of Rho protein signal transduction (GO:0035023)	52	0.0296419	0.046173	0	0	41.4167	145.727	EPS8L2
643	81	T cell activation (GO:0042110)	1	0.00102629	0.0266263	0	0	57.25	393.983	CD8B;CD8A
644		regulation of immune response (GO:0050776)	2	0.00243789	0.0266263	0	0	35.3452	212.659	CD8B;CD8A
645		positive regulation of flagellated sperm motility (GO:1902093)	3	0.00333328	0.0266263	0	0	inf	inf	TACR1
646		lymphocyte mediated immunity (GO:0002449)	4	0.00333328	0.0266263	0	0	inf	inf	CD8A
647		regulation of flagellated sperm motility (GO:1901317)	5	0.00333328	0.0266263	0	0	inf	inf	TACR1
648		enzyme linked receptor protein signaling pathway (GO:0007167)	6	0.00499795	0.0266263	0	0	23.8629	126.443	CD8B;CD8A
649		regulation of catecholamine secretion (GO:0050433)	7	0.00665658	0.0266263	0	0	332.111	1664.59	DTNBP1
650		adaptive immune response based on somatic recombination of immune receptors built from immunoglobulin superfamily domains (GO:0002460)	8	0.00665658	0.0266263	0	0	332.111	1664.59	CD8A
651		regulation of smooth muscle contraction (GO:0006940)	9	0.00665658	0.0266263	0	0	332.111	1664.59	TACR1
652		positive regulation of smooth muscle contraction (GO:0045987)	10	0.00665658	0.0266263	0	0	332.111	1664.59	TACR1
653		T cell mediated immunity (GO:0002456)	11	0.00665658	0.0266263	0	0	332.111	1664.59	CD8A
654		regulation of dopamine secretion (GO:0014059)	12	0.00665658	0.0266263	0	0	332.111	1664.59	DTNBP1
655		regulation of dopamine receptor signaling pathway (GO:0060159)	13	0.00665658	0.0266263	0	0	332.111	1664.59	DTNBP1
656		tachykinin receptor signaling pathway (GO:0007217)	14	0.00665658	0.0266263	0	0	332.111	1664.59	TACR1
657		positive regulation of muscle contraction (GO:0045933)	15	0.00665658	0.0266263	0	0	332.111	1664.59	TACR1
658		negative regulation of cAMP-dependent protein kinase activity (GO:2000480)	16	0.0132733	0.0497003	0	0	110.63	478.141	PKIG
659		melanosome organization (GO:0032438)	17	0.0165668	0.0497003	0	0	82.9444	340.102	DTNBP1
660		regulation of defense response to virus by virus (GO:0050690)	18	0.0165668	0.0497003	0	0	82.9444	340.102	CD8B
661		synaptic vesicle transport along microtubule (GO:0099517)	19	0.0165668	0.0497003	0	0	82.9444	340.102	DTNBP1
662		anterograde synaptic vesicle transport (GO:0048490)	20	0.0165668	0.0497003	0	0	82.9444	340.102	DTNBP1
663	82	response to cytokine (GO:0034097)	1	0.000150494	0.0498213	0	0	12.0288	105.873	HDAC4;IFNAR2;MAPK8;ADAM10;AFF3
664		regulation of transcription, DNA-templated (GO:0006355)	2	0.000184866	0.0498213	0	0	3.73781	32.1298	HDAC4;NCOA2;SP110;SP140;TCF12;JMJD1C;CHD1;FLI1;ZMYM2;RPS6KA5;CUX1;MDFIC;KAT6A;SKAP1
665	83	negative regulation of extrinsic apoptotic signaling pathway in absence of ligand (GO:2001240)	1	0.000299299	0.0222479	0	0	132.444	1074.66	MAPK7;BCL2
666		regulation of extrinsic apoptotic signaling pathway in absence of ligand (GO:2001239)	2	0.000299299	0.0222479	0	0	132.444	1074.66	MAPK7;BCL2
667		negative regulation of signal transduction in absence of ligand (GO:1901099)	3	0.000299299	0.0222479	0	0	132.444	1074.66	MAPK7;BCL2
668		regulation of gene expression (GO:0010468)	4	0.000446357	0.0248844	0	0	8.15557	62.9152	ZNF540;ZNF781;CDK6;MAPK7;ZNF570;ZNF569
669	84	\	\	\	\	\	\	\	\	\
670	85	\	\	\	\	\	\	\	\	\
671	86	positive regulation of mitotic sister chromatid separation (GO:1901970)	1	0.000272304	0.0447487	0	0	inf	inf	RB1;NSMCE2
672		positive regulation of metaphase/anaphase transition of cell cycle (GO:1902101)	2	0.000272304	0.0447487	0	0	inf	inf	RB1;NSMCE2
673		positive regulation of mitotic metaphase/anaphase transition (GO:0045842)	3	0.000272304	0.0447487	0	0	inf	inf	RB1;NSMCE2
674	87	\	\	\	\	\	\	\	\	\
675	88	\	\	\	\	\	\	\	\	\
676	89	cilium movement (GO:0003341)	1	0.000355648	0.0256067	0	0	106.536	846.061	CFAP100;SPA17
677	90	\	\	\	\	\	\	\	\	\
678	91	\	\	\	\	\	\	\	\	\
679	92	\	\	\	\	\	\	\	\	\
680	93	dolichyl diphosphate biosynthetic process (GO:0006489)	1	0.00333328	0.0363923	0	0	inf	inf	SRD5A3
681		dolichyl diphosphate metabolic process (GO:0046465)	2	0.00333328	0.0363923	0	0	inf	inf	SRD5A3
682		lagging strand elongation (GO:0006273)	3	0.00665658	0.0363923	0	0	332.111	1664.59	LIG1
683		superoxide anion generation (GO:0042554)	4	0.00665658	0.0363923	0	0	332.111	1664.59	DUOX1
684		actin filament depolymerization (GO:0030042)	5	0.00665658	0.0363923	0	0	332.111	1664.59	MICAL2
685		alcohol catabolic process (GO:0046164)	6	0.00665658	0.0363923	0	0	332.111	1664.59	SRD5A3
686		androgen metabolic process (GO:0008209)	7	0.00665658	0.0363923	0	0	332.111	1664.59	SRD5A3
687		thyroid hormone generation (GO:0006590)	8	0.00665658	0.0363923	0	0	332.111	1664.59	DUOX1
688		androgen biosynthetic process (GO:0006702)	9	0.00665658	0.0363923	0	0	332.111	1664.59	SRD5A3
689		hydrogen peroxide metabolic process (GO:0042743)	10	0.00665658	0.0363923	0	0	332.111	1664.59	DUOX1
690		cytoskeleton organization (GO:0007010)	11	0.00729182	0.0363923	0	0	19.4211	95.571	FGD6;MICAL2
691		morphogenesis of an epithelial sheet (GO:0002011)	12	0.00996991	0.0363923	0	0	166	764.958	MPP5
692		protein depolymerization (GO:0051261)	13	0.00996991	0.0363923	0	0	166	764.958	MICAL2
693		dolichol-linked oligosaccharide biosynthetic process (GO:0006488)	14	0.00996991	0.0363923	0	0	166	764.958	SRD5A3
694		DNA ligation involved in DNA repair (GO:0051103)	15	0.00996991	0.0363923	0	0	166	764.958	LIG1
695		filopodium assembly (GO:0046847)	16	0.0132733	0.0363923	0	0	110.63	478.141	FGD6
696		negative regulation of G-protein coupled receptor protein signaling pathway (GO:0045744)	17	0.0132733	0.0363923	0	0	110.63	478.141	RPGRIP1L
697		oligosaccharide-lipid intermediate biosynthetic process (GO:0006490)	18	0.0132733	0.0363923	0	0	110.63	478.141	SRD5A3
698		nucleotide-excision repair, DNA gap filling (GO:0006297)	19	0.0132733	0.0363923	0	0	110.63	478.141	LIG1
699		response to purine-containing compound (GO:0014074)	20	0.0132733	0.0363923	0	0	110.63	478.141	DUOX1
700		morphogenesis of an epithelium (GO:0002009)	21	0.0165668	0.0363923	0	0	82.9444	340.102	MPP5
701		superoxide metabolic process (GO:0006801)	22	0.0165668	0.0363923	0	0	82.9444	340.102	DUOX1
702		mismatch repair (GO:0006298)	23	0.0165668	0.0363923	0	0	82.9444	340.102	LIG1
703		DNA ligation (GO:0006266)	24	0.0165668	0.0363923	0	0	82.9444	340.102	LIG1
704		DNA strand elongation involved in DNA replication (GO:0006271)	25	0.0165668	0.0363923	0	0	82.9444	340.102	LIG1
705		actin polymerization or depolymerization (GO:0008154)	26	0.0198503	0.0363923	0	0	66.3333	259.996	MICAL2
706		base-excision repair (GO:0006284)	27	0.0198503	0.0363923	0	0	66.3333	259.996	LIG1
707		determination of heart left/right asymmetry (GO:0061371)	28	0.0198503	0.0363923	0	0	66.3333	259.996	MICAL2
708		response to organophosphorus (GO:0046683)	29	0.0198503	0.0363923	0	0	66.3333	259.996	DUOX1
709		heart looping (GO:0001947)	30	0.0198503	0.0363923	0	0	66.3333	259.996	MICAL2
710		embryonic heart tube morphogenesis (GO:0003143)	31	0.023124	0.0397444	0	0	55.2593	208.155	MICAL2
711		bicellular tight junction assembly (GO:0070830)	32	0.023124	0.0397444	0	0	55.2593	208.155	MPP5
712		apical junction assembly (GO:0043297)	33	0.0296419	0.0494032	0	0	41.4167	145.727	MPP5
713	94	\	\	\	\	\	\	\	\	\
714	95	gland development (GO:0048732)	1	0.00011748	0.0214989	0	0	47.9189	433.63	PAX8;LSR;TGFBR1
715		ATP metabolic process (GO:0046034)	2	0.00011748	0.0214989	0	0	47.9189	433.63	NDUFAF7;NDUFS1;TEFM
716	96	fibroblast growth factor receptor signaling pathway (GO:0008543)	1	8.41555e-05	0.0413234	0	0	62.7021	588.324	SHOC2;GRB2;CBL
717		transmembrane receptor protein tyrosine kinase signaling pathway (GO:0007169)	2	0.000149723	0.0413234	0	0	7.2254	63.6321	ROCK1;GRAP2;PHIP;SHOC2;PTPRJ;GRB2;CBL
718		negative regulation of ERBB signaling pathway (GO:1901185)	3	0.000481655	0.0472878	0	0	26.8359	204.98	PTPRJ;GRB2;CBL
719		negative regulation of epidermal growth factor receptor signaling pathway (GO:0042059)	4	0.000481655	0.0472878	0	0	26.8359	204.98	PTPRJ;GRB2;CBL
720		cellular response to fibroblast growth factor stimulus (GO:0044344)	5	0.000481655	0.0472878	0	0	26.8359	204.98	SHOC2;GRB2;CBL
721		negative regulation of transcription, DNA-templated (GO:0045892)	6	0.000513998	0.0472878	0	0	4.54197	34.3976	WWOX;PER1;DLG1;EHMT1;JARID2;MTA3;GATAD2B;PHF21A;MCPH1
722	97	\	\	\	\	\	\	\	\	\
723	98	\	\	\	\	\	\	\	\	\
724	99	positive regulation of alcohol biosynthetic process (GO:1902932)	1	0.00333328	0.0377206	0	0	inf	inf	ABCG1
725		amyloid precursor protein catabolic process (GO:0042987)	2	0.00665658	0.0377206	0	0	332.111	1664.59	ABCG1
726		high-density lipoprotein particle remodeling (GO:0034375)	3	0.00665658	0.0377206	0	0	332.111	1664.59	ABCG1
727		regulation of cholesterol esterification (GO:0010872)	4	0.00665658	0.0377206	0	0	332.111	1664.59	ABCG1
728		regulation of steroid metabolic process (GO:0019218)	5	0.00665658	0.0377206	0	0	332.111	1664.59	ABCG1
729		carbohydrate derivative transport (GO:1901264)	6	0.00665658	0.0377206	0	0	332.111	1664.59	ABCG1
730		phospholipid homeostasis (GO:0055091)	7	0.00665658	0.0377206	0	0	332.111	1664.59	ABCG1
731		phospholipid efflux (GO:0033700)	8	0.00665658	0.0377206	0	0	332.111	1664.59	ABCG1
732		adenine nucleotide transport (GO:0051503)	9	0.00665658	0.0377206	0	0	332.111	1664.59	SLC25A24
733		regulation of mRNA metabolic process (GO:1903311)	10	0.00665658	0.0377206	0	0	332.111	1664.59	PTCD2
734		purine ribonucleotide transport (GO:0015868)	11	0.00665658	0.0377206	0	0	332.111	1664.59	SLC25A24
735		anion homeostasis (GO:0055081)	12	0.00665658	0.0377206	0	0	332.111	1664.59	ABCG1
736		low-density lipoprotein particle remodeling (GO:0034374)	13	0.00665658	0.0377206	0	0	332.111	1664.59	ABCG1
737		positive regulation of steroid biosynthetic process (GO:0010893)	14	0.00665658	0.0377206	0	0	332.111	1664.59	ABCG1
738		amyloid precursor protein metabolic process (GO:0042982)	15	0.00665658	0.0377206	0	0	332.111	1664.59	ABCG1
739		regulation of mRNA processing (GO:0050684)	16	0.00996991	0.0402939	0	0	166	764.958	PTCD2
740		reverse cholesterol transport (GO:0043691)	17	0.00996991	0.0402939	0	0	166	764.958	ABCG1
741		sensory perception (GO:0007600)	18	0.00996991	0.0402939	0	0	166	764.958	TTC8
742		negative regulation of cholesterol storage (GO:0010887)	19	0.00996991	0.0402939	0	0	166	764.958	ABCG1
743		acylglycerol catabolic process (GO:0046464)	20	0.00996991	0.0402939	0	0	166	764.958	ABHD6
744		glycerolipid catabolic process (GO:0046503)	21	0.00996991	0.0402939	0	0	166	764.958	ABHD6
745		acylglycerol metabolic process (GO:0006639)	22	0.0132733	0.0402939	0	0	110.63	478.141	ABHD6
746		negative regulation of lipid storage (GO:0010888)	23	0.0132733	0.0402939	0	0	110.63	478.141	ABCG1
747		cholesterol efflux (GO:0033344)	24	0.0132733	0.0402939	0	0	110.63	478.141	ABCG1
748		sterol transport (GO:0015918)	25	0.0132733	0.0402939	0	0	110.63	478.141	ABCG1
749		intracellular sterol transport (GO:0032366)	26	0.0132733	0.0402939	0	0	110.63	478.141	ABCG1
750		regulation of cholesterol storage (GO:0010885)	27	0.0132733	0.0402939	0	0	110.63	478.141	ABCG1
751		negative regulation of macrophage derived foam cell differentiation (GO:0010745)	28	0.0132733	0.0402939	0	0	110.63	478.141	ABCG1
752		negative regulation of signal transduction (GO:0009968)	29	0.0164793	0.042672	0	0	12.4195	50.9901	KCTD21;LGR4
753		intracellular cholesterol transport (GO:0032367)	30	0.0165668	0.042672	0	0	82.9444	340.102	ABCG1
754		lipid homeostasis (GO:0055088)	31	0.0165668	0.042672	0	0	82.9444	340.102	ABCG1
755		negative regulation of immune system process (GO:0002683)	32	0.0165668	0.042672	0	0	82.9444	340.102	LGR4
756		negative regulation of smoothened signaling pathway (GO:0045879)	33	0.0165668	0.042672	0	0	82.9444	340.102	KCTD21
757		cholesterol homeostasis (GO:0042632)	34	0.0198503	0.0444021	0	0	66.3333	259.996	ABCG1
758		sterol homeostasis (GO:0055092)	35	0.0198503	0.0444021	0	0	66.3333	259.996	ABCG1
759		cognition (GO:0050890)	36	0.0198503	0.0444021	0	0	66.3333	259.996	TTC8
760		regulation of cytokine secretion (GO:0050707)	37	0.0198503	0.0444021	0	0	66.3333	259.996	LGR4
761		regulation of toll-like receptor signaling pathway (GO:0034121)	38	0.0198503	0.0444021	0	0	66.3333	259.996	LGR4
762		regulation of macrophage derived foam cell differentiation (GO:0010743)	39	0.023124	0.0457103	0	0	55.2593	208.155	ABCG1
763		negative regulation of toll-like receptor signaling pathway (GO:0034122)	40	0.023124	0.0457103	0	0	55.2593	208.155	LGR4
764		regulation of smoothened signaling pathway (GO:0008589)	41	0.023124	0.0457103	0	0	55.2593	208.155	KCTD21
765		activation of JUN kinase activity (GO:0007257)	42	0.023124	0.0457103	0	0	55.2593	208.155	MAP3K9
766		secondary alcohol metabolic process (GO:1902652)	43	0.023124	0.0457103	0	0	55.2593	208.155	ABCG1
767		regulation of cholesterol biosynthetic process (GO:0045540)	44	0.0263879	0.0498438	0	0	47.3492	172.107	ABCG1
768		negative regulation of cytokine secretion (GO:0050710)	45	0.0263879	0.0498438	0	0	47.3492	172.107	LGR4

## Sheet: peak_enrich_gene
	Cluster	name	Hyper_Total_Regions	Hyper_Expected	Hyper_Foreground_Region_Hits	Hyper_Fold_Enrichment	Hyper_Region_Set_Coverage	Hyper_Term_Region_Coverage	Hyper_Foreground_Gene_Hits	Hyper_Background_Gene_Hits	Total_Genes_Annotated	Hyper_Raw_PValue	Hyper_Adjp_BH
0	0	YY1	13	0.00965825	5	517.692	0.147059	0.384615	1	1	1	2.13228e-13	4.00378e-09
1		FAM98C	3	0.00222883	3	1346	0.0882353	1	1	1	1	3.74627e-10	3.51719e-06
2		ZNF519	6	0.00445765	3	673	0.0882353	0.5	1	1	1	7.48113e-09	4.68244e-05
3		SLC25A29	10	0.00742942	3	403.8	0.0882353	0.3	1	1	1	4.47956e-08	0.000210282
4		DEGS2	16	0.0118871	3	252.375	0.0882353	0.1875	1	1	1	2.0841e-07	0.000782663
5		KCNK6	2	0.00148588	2	1346	0.0588235	1	1	1	1	5.3574e-07	0.0016766
6		YIF1B	3	0.00222883	2	897.333	0.0588235	0.666667	1	1	1	1.60647e-06	0.00430925
7		ANKRD30B	5	0.00371471	2	538.4	0.0588235	0.4	1	1	1	5.34991e-06	0.0125569
8	1	FAHD1	2	0.00139848	2	1430.12	0.0625	1	1	1	1	4.73667e-07	0.00889405
9		HAGH	3	0.00209772	2	953.417	0.0625	0.666667	1	1	1	1.42038e-06	0.0106635
10		ZNF575	4	0.00279696	2	715.062	0.0625	0.5	1	1	1	2.83952e-06	0.0106635
11		XRCC1	4	0.00279696	2	715.062	0.0625	0.5	1	1	1	2.83952e-06	0.0106635
12		CADM4	4	0.00279696	2	715.062	0.0625	0.5	1	1	1	2.83952e-06	0.0106635
13		KIF14	6	0.00419544	2	476.708	0.0625	0.333333	1	1	1	7.09259e-06	0.0221963
14		ENSG00000283239	7	0.00489468	2	408.607	0.0625	0.285714	1	1	1	9.92529e-06	0.0232959
15		SMG9	7	0.00489468	2	408.607	0.0625	0.285714	1	1	1	9.92529e-06	0.0232959
16		NME3	8	0.00559392	2	357.531	0.0625	0.25	1	1	1	1.32279e-05	0.0275979
17	2	PLXND1	13	0.0190324	3	157.626	0.0447761	0.230769	1	1	1	8.48785e-07	0.0126511
18		MYO1F	15	0.0219605	3	136.609	0.0447761	0.2	1	1	1	1.34751e-06	0.0126511
19		TRAPPC4	3	0.0043921	2	455.363	0.0298507	0.666667	1	1	1	6.32834e-06	0.0263811
20		RECQL	3	0.0043921	2	455.363	0.0298507	0.666667	1	1	1	6.32834e-06	0.0263811
21		INPP5A	28	0.0409929	3	73.1834	0.0447761	0.107143	1	1	1	9.57073e-06	0.0263811
22		H1FOO	4	0.00585613	2	341.522	0.0298507	0.5	1	1	1	1.26447e-05	0.0263811
23		HYOU1	4	0.00585613	2	341.522	0.0298507	0.5	1	1	1	1.26447e-05	0.0263811
24		H2AFX	4	0.00585613	2	341.522	0.0298507	0.5	1	1	1	1.26447e-05	0.0263811
25		DCDC2B	4	0.00585613	2	341.522	0.0298507	0.5	1	1	1	1.26447e-05	0.0263811
26		TMEM234	5	0.00732016	2	273.218	0.0298507	0.4	1	1	1	2.10546e-05	0.0304109
27		RPS28	5	0.00732016	2	273.218	0.0298507	0.4	1	1	1	2.10546e-05	0.0304109
28		ANGPTL4	5	0.00732016	2	273.218	0.0298507	0.4	1	1	1	2.10546e-05	0.0304109
29		RAB11B	5	0.00732016	2	273.218	0.0298507	0.4	1	1	1	2.10546e-05	0.0304109
30		EIF3I	6	0.0087842	2	227.682	0.0298507	0.333333	1	1	1	3.15519e-05	0.0423179
31	3	TMEM201	11	0.0124989	4	320.028	0.0769231	0.363636	1	1	1	4.86029e-10	9.12617e-06
32		PIK3CD	25	0.0284066	4	140.812	0.0769231	0.16	1	1	1	1.84135e-08	0.000172875
33		CACHD1	12	0.0136352	3	220.019	0.0576923	0.25	1	1	1	3.02192e-07	0.00189142
34		SLC25A33	15	0.017044	3	176.015	0.0576923	0.2	1	1	1	6.23484e-07	0.00292679
35		CHD2	24	0.0272703	3	110.01	0.0576923	0.125	1	1	1	2.75351e-06	0.0097843
36		CLSTN1	25	0.0284066	3	105.609	0.0576923	0.12	1	1	1	3.12647e-06	0.0097843
37	4	COA7	8	0.00384582	4	1040.09	0.181818	0.5	1	1	1	2.79858e-12	5.2549e-08
38		NDC80	12	0.00576873	3	520.045	0.136364	0.25	1	1	1	2.11511e-08	0.000198577
39		SMCHD1	15	0.00721091	3	416.036	0.136364	0.2	1	1	1	4.37036e-08	0.000273541
40		SCP2	2	0.000961454	2	2080.18	0.0909091	1	1	1	1	2.20599e-07	0.00103555
41		SERPINI1	3	0.00144218	2	1386.79	0.0909091	0.666667	1	1	1	6.61604e-07	0.00177471
42		ZYG11B	3	0.00144218	2	1386.79	0.0909091	0.666667	1	1	1	6.61604e-07	0.00177471
43		ECHDC2	3	0.00144218	2	1386.79	0.0909091	0.666667	1	1	1	6.61604e-07	0.00177471
44		FAM159A	5	0.00240364	2	832.073	0.0909091	0.4	1	1	1	2.20406e-06	0.00517321
45		WNT5B	9	0.00432655	2	462.263	0.0909091	0.222222	1	1	1	7.92538e-06	0.016535
46	5	CDKL2	6	0.012193	4	328.057	0.0430108	0.666667	1	1	1	2.38921e-10	4.48622e-06
47		G3BP2	9	0.0182895	4	218.705	0.0430108	0.444444	1	1	1	1.99758e-09	1.87543e-05
48		USO1	7	0.0142252	3	210.894	0.0322581	0.428571	1	1	1	2.82666e-07	0.0017692
49		GGA1	9	0.0182895	3	164.029	0.0322581	0.333333	1	1	1	6.76398e-07	0.00221314
50		MPND	9	0.0182895	3	164.029	0.0322581	0.333333	1	1	1	6.76398e-07	0.00221314
51		CSGALNACT1	34	0.0690936	4	57.8925	0.0430108	0.117647	1	1	1	7.07188e-07	0.00221314
52		RSBN1	12	0.024386	3	123.022	0.0322581	0.25	1	1	1	1.7637e-06	0.00473099
53		PRL	14	0.0284503	3	105.447	0.0322581	0.214286	1	1	1	2.90952e-06	0.006829
54		SOX4	17	0.0345468	3	86.8387	0.0322581	0.176471	1	1	1	5.41137e-06	0.0112899
55		ZBTB16	22	0.0447076	3	67.1026	0.0322581	0.136364	1	1	1	1.21652e-05	0.0191524
56		NNMT	22	0.0447076	3	67.1026	0.0322581	0.136364	1	1	1	1.21652e-05	0.0191524
57		C22orf23	3	0.0060965	2	328.057	0.0215054	0.666667	1	1	1	1.22399e-05	0.0191524
58		SH2D4A	26	0.0528363	3	56.7792	0.0322581	0.115385	1	1	1	2.04179e-05	0.0294913
59		PIGU	4	0.00812866	2	246.043	0.0215054	0.5	1	1	1	2.44473e-05	0.0306032
60		NCOA6	4	0.00812866	2	246.043	0.0215054	0.5	1	1	1	2.44473e-05	0.0306032
61	6	PHF19	11	0.0168254	5	297.169	0.0714286	0.454545	1	1	1	3.31975e-12	6.2335e-08
62		IRAK2	15	0.0229438	4	174.339	0.0571429	0.266667	1	1	1	6.76254e-09	6.34901e-05
63		PSMD5	7	0.0107071	3	280.188	0.0428571	0.428571	1	1	1	1.19419e-07	0.000747441
64		TRAF1	9	0.0137663	3	217.924	0.0428571	0.333333	1	1	1	2.85976e-07	0.00134244
65		TATDN2	11	0.0168254	3	178.301	0.0428571	0.272727	1	1	1	5.60506e-07	0.00210492
66		H3F3A	14	0.0214142	3	140.094	0.0428571	0.214286	1	1	1	1.23244e-06	0.00330594
67		ACBD3	14	0.0214142	3	140.094	0.0428571	0.214286	1	1	1	1.23244e-06	0.00330594
68		FANCD2	2	0.00305917	2	653.771	0.0285714	1	1	1	1	2.30626e-06	0.00541309
69		RNF24	20	0.0305917	3	98.0657	0.0428571	0.15	1	1	1	3.8345e-06	0.00800006
70		EMC3	4	0.00611835	2	326.886	0.0285714	0.5	1	1	1	1.38102e-05	0.023574
71		SOAT1	4	0.00611835	2	326.886	0.0285714	0.5	1	1	1	1.38102e-05	0.023574
72		ENSG00000272410	5	0.00764793	2	261.509	0.0285714	0.4	1	1	1	2.29942e-05	0.0359801
73		REEP2	6	0.00917752	2	217.924	0.0285714	0.333333	1	1	1	3.44571e-05	0.0497693
74	7	ZNF831	16	0.0223757	6	268.148	0.09375	0.375	1	1	1	4.65636e-14	8.74325e-10
75		EDN3	15	0.0209772	5	238.354	0.078125	0.333333	1	1	1	1.35443e-11	1.2716e-07
76		CMTM6	20	0.0279696	4	143.012	0.0625	0.2	1	1	1	1.65655e-08	7.77628e-05
77		HIC1	20	0.0279696	4	143.012	0.0625	0.2	1	1	1	1.65655e-08	7.77628e-05
78		CMTM7	28	0.0391574	4	102.152	0.0625	0.142857	1	1	1	6.94211e-08	0.000260704
79		CWC27	8	0.0111878	3	268.148	0.046875	0.375	1	1	1	1.4534e-07	0.000454841
80		OVCA2	2	0.00279696	2	715.062	0.03125	1	1	1	1	1.92523e-06	0.00492132
81		SRR	18	0.0251726	3	119.177	0.046875	0.166667	1	1	1	2.09674e-06	0.00492132
82		HERC1	29	0.0405559	3	73.972	0.046875	0.103448	1	1	1	9.28645e-06	0.0193746
83	8	MLXIP	17	0.0118871	4	336.5	0.125	0.235294	1	1	1	4.65377e-10	8.73838e-06
84		PSD3	6	0.00419544	3	715.062	0.09375	0.5	1	1	1	6.20155e-09	3.88155e-05
85		SPOUT1	6	0.00419544	3	715.062	0.09375	0.5	1	1	1	6.20155e-09	3.88155e-05
86		IL31	15	0.0104886	3	286.025	0.09375	0.2	1	1	1	1.40483e-07	0.000659462
87		NSMAF	24	0.0167818	3	178.766	0.09375	0.125	1	1	1	6.2225e-07	0.0023368
88		NAT2	5	0.0034962	2	572.05	0.0625	0.4	1	1	1	4.73046e-06	0.011103
89		PKN3	5	0.0034962	2	572.05	0.0625	0.4	1	1	1	4.73046e-06	0.011103
90		KYAT1	5	0.0034962	2	572.05	0.0625	0.4	1	1	1	4.73046e-06	0.011103
91		ZDHHC12	7	0.00489468	2	408.607	0.0625	0.285714	1	1	1	9.92529e-06	0.0186367
92		LRRC8A	7	0.00489468	2	408.607	0.0625	0.285714	1	1	1	9.92529e-06	0.0186367
93		SDCBP	8	0.00559392	2	357.531	0.0625	0.25	1	1	1	1.32279e-05	0.0225801
94	9	DMTN	8	0.0124115	5	402.852	0.0704225	0.625	1	1	1	4.34396e-13	8.15664e-09
95		PCBP1	24	0.0372345	5	134.284	0.0704225	0.208333	1	1	1	3.23423e-10	3.03646e-06
96		SERTAD2	42	0.0651604	5	76.7337	0.0704225	0.119048	1	1	1	6.33438e-09	3.96469e-05
97		FGF17	5	0.00775719	3	386.738	0.0422535	0.6	1	1	1	3.57021e-08	0.000167594
98		SLC1A4	30	0.0465431	4	85.9418	0.056338	0.133333	1	1	1	1.41344e-07	0.000530802
99		A2M	11	0.0170658	3	175.79	0.0422535	0.272727	1	1	1	5.85157e-07	0.00183125
100		C2orf42	12	0.0186172	3	161.141	0.0422535	0.25	1	1	1	7.7934e-07	0.00209052
101		KLRG1	14	0.0217201	3	138.121	0.0422535	0.214286	1	1	1	1.28658e-06	0.00301977
102		SOCS3	17	0.0263744	3	113.746	0.0422535	0.176471	1	1	1	2.39548e-06	0.00499778
103		TMEM235	18	0.0279259	3	107.427	0.0422535	0.166667	1	1	1	2.87138e-06	0.00539159
104		MRPL48	3	0.00465431	2	429.709	0.028169	0.666667	1	1	1	7.11218e-06	0.0121405
105		CENPC	4	0.00620575	2	322.282	0.028169	0.5	1	1	1	1.421e-05	0.0222352
106		FAM71A	5	0.00775719	2	257.825	0.028169	0.4	1	1	1	2.36596e-05	0.0341736
107		TMEM174	6	0.00930863	2	214.855	0.028169	0.333333	1	1	1	3.54538e-05	0.044381
108		TYRO3	6	0.00930863	2	214.855	0.028169	0.333333	1	1	1	3.54538e-05	0.044381
109	10	MAML2	39	0.0298269	5	167.634	0.142857	0.128205	1	1	1	1.09703e-10	1.51922e-06
110		MTMR2	42	0.0321213	5	155.66	0.142857	0.119048	1	1	1	1.61818e-10	1.51922e-06
111		IGSF8	3	0.00229438	3	1307.54	0.0857143	1	1	1	1	4.09749e-10	2.56462e-06
112		NREP	5	0.00382397	3	784.526	0.0857143	0.6	1	1	1	4.09319e-09	1.92145e-05
113		MRPL44	7	0.00535355	3	560.375	0.0857143	0.428571	1	1	1	1.43111e-08	4.47867e-05
114		SERPINE2	7	0.00535355	3	560.375	0.0857143	0.428571	1	1	1	1.43111e-08	4.47867e-05
115		STARD4	11	0.00841273	3	356.603	0.0857143	0.272727	1	1	1	6.73254e-08	0.000180596
116		STARD7	12	0.00917752	3	326.886	0.0857143	0.25	1	1	1	8.97201e-08	0.000210584
117		TAGLN2	2	0.00152959	2	1307.54	0.0571429	1	1	1	1	5.68209e-07	0.00106693
118		KCNJ10	2	0.00152959	2	1307.54	0.0571429	1	1	1	1	5.68209e-07	0.00106693
119		PIGM	3	0.00229438	2	871.695	0.0571429	0.666667	1	1	1	1.70381e-06	0.00266604
120		KCNJ9	3	0.00229438	2	871.695	0.0571429	0.666667	1	1	1	1.70381e-06	0.00266604
121		DUSP2	4	0.00305917	2	653.771	0.0571429	0.5	1	1	1	3.40598e-06	0.00426361
122		GLT8D1	4	0.00305917	2	653.771	0.0571429	0.5	1	1	1	3.40598e-06	0.00426361
123		NEK4	4	0.00305917	2	653.771	0.0571429	0.5	1	1	1	3.40598e-06	0.00426361
124		PCOTH	5	0.00382397	2	523.017	0.0571429	0.4	1	1	1	5.6739e-06	0.00665868
125	11	ASAP1	53	0.0324272	6	185.03	0.214286	0.113208	1	1	1	6.65091e-13	9.85378e-09
126		FAM49B	57	0.0348746	6	172.045	0.214286	0.105263	1	1	1	1.04956e-12	9.85378e-09
127		APOA1	24	0.014684	3	204.304	0.107143	0.125	1	1	1	4.11552e-07	0.00193193
128		SIK3	24	0.014684	3	204.304	0.107143	0.125	1	1	1	4.11552e-07	0.00193193
129		PCSK7	3	0.0018355	2	1089.62	0.0714286	0.666667	1	1	1	1.08253e-06	0.00406533
130		LEF1	47	0.0287562	3	104.325	0.107143	0.0638298	1	1	1	3.26617e-06	0.0102215
131		TAGLN	6	0.00367101	2	544.809	0.0714286	0.333333	1	1	1	5.4065e-06	0.0145026
132	12	EFHC1	10	0.00917752	5	544.809	0.119048	0.5	1	1	1	1.27748e-13	2.39872e-09
133		PAQR8	19	0.0174373	5	286.742	0.119048	0.263158	1	1	1	5.859e-12	5.50072e-08
134		NKPD1	11	0.0100953	4	396.225	0.0952381	0.363636	1	1	1	2.01193e-10	1.25927e-06
135		PPP1R37	8	0.00734202	3	408.607	0.0714286	0.375	1	1	1	4.01189e-08	0.000188328
136		VASP	11	0.0100953	3	297.169	0.0714286	0.272727	1	1	1	1.17981e-07	0.000443066
137		OPA3	14	0.0128485	3	233.49	0.0714286	0.214286	1	1	1	2.59775e-07	0.000812965
138		TANGO2	3	0.00275326	2	726.413	0.0476191	0.666667	1	1	1	2.46526e-06	0.00578627
139		FOXA3	3	0.00275326	2	726.413	0.0476191	0.666667	1	1	1	2.46526e-06	0.00578627
140		ERCC1	4	0.00367101	2	544.809	0.0476191	0.5	1	1	1	4.92765e-06	0.00616843
141		FOSB	4	0.00367101	2	544.809	0.0476191	0.5	1	1	1	4.92765e-06	0.00616843
142		RTN2	4	0.00367101	2	544.809	0.0476191	0.5	1	1	1	4.92765e-06	0.00616843
143		SNRPD2	4	0.00367101	2	544.809	0.0476191	0.5	1	1	1	4.92765e-06	0.00616843
144		QPCTL	4	0.00367101	2	544.809	0.0476191	0.5	1	1	1	4.92765e-06	0.00616843
145		FBXO46	4	0.00367101	2	544.809	0.0476191	0.5	1	1	1	4.92765e-06	0.00616843
146		CCDC61	4	0.00367101	2	544.809	0.0476191	0.5	1	1	1	4.92765e-06	0.00616843
147		TRAPPC6A	5	0.00458876	2	435.848	0.0476191	0.4	1	1	1	8.20796e-06	0.00963256
148		ARVCF	7	0.00642426	2	311.32	0.0476191	0.285714	1	1	1	1.72166e-05	0.0190163
149		RELB	8	0.00734202	2	272.405	0.0476191	0.25	1	1	1	2.29421e-05	0.0239325
150		CLASRP	9	0.00825977	2	242.138	0.0476191	0.222222	1	1	1	2.94799e-05	0.0291339
151	13	OGDH	8	0.00297177	3	1009.5	0.176471	0.375	1	1	1	2.38126e-09	4.47129e-05
152		ZMIZ2	10	0.00371471	3	807.6	0.176471	0.3	1	1	1	5.10035e-09	4.78847e-05
153	14	RHBDF2	13	0.0119308	5	419.084	0.119048	0.384615	1	1	1	6.51108e-13	1.22259e-08
154		CYGB	7	0.00642426	3	466.98	0.0714286	0.428571	1	1	1	2.50904e-08	0.000235561
155		AANAT	8	0.00734202	3	408.607	0.0714286	0.375	1	1	1	4.01189e-08	0.000251104
156		JMJD6	2	0.0018355	2	1089.62	0.0476191	1	1	1	1	8.22233e-07	0.00385977
157		KPNA4	4	0.00367101	2	544.809	0.0476191	0.5	1	1	1	4.92765e-06	0.0154211
158		FKBP11	4	0.00367101	2	544.809	0.0476191	0.5	1	1	1	4.92765e-06	0.0154211
159		WNT1	5	0.00458876	2	435.848	0.0476191	0.4	1	1	1	8.20796e-06	0.0192651
160		SRSF2	5	0.00458876	2	435.848	0.0476191	0.4	1	1	1	8.20796e-06	0.0192651
161		DDN	6	0.00550651	2	363.206	0.0476191	0.333333	1	1	1	1.23048e-05	0.0256719
162		MXRA7	7	0.00642426	2	311.32	0.0476191	0.285714	1	1	1	1.72166e-05	0.0323277
163	15	RAB35	14	0.0253911	6	236.303	0.0722892	0.428571	1	1	1	8.78472e-14	1.64951e-09
164		BICDL1	14	0.0253911	5	196.919	0.060241	0.357143	1	1	1	3.43145e-11	3.22162e-07
165		FAM122A	9	0.0163229	3	183.791	0.0361446	0.333333	1	1	1	4.79396e-07	0.00214043
166		PRKACG	10	0.0181365	3	165.412	0.0361446	0.3	1	1	1	6.83954e-07	0.00214043
167		ARID3A	10	0.0181365	3	165.412	0.0361446	0.3	1	1	1	6.83954e-07	0.00214043
168		WDR18	10	0.0181365	3	165.412	0.0361446	0.3	1	1	1	6.83954e-07	0.00214043
169		ZBP1	12	0.0217638	3	137.843	0.0361446	0.25	1	1	1	1.25063e-06	0.00335473
170		FBXO6	2	0.0036273	2	551.374	0.0240964	1	1	1	1	3.24978e-06	0.00678012
171		ZMPSTE24	2	0.0036273	2	551.374	0.0240964	1	1	1	1	3.24978e-06	0.00678012
172		PCK1	3	0.00544096	2	367.582	0.0240964	0.666667	1	1	1	9.73783e-06	0.0140652
173		MAP1A	3	0.00544096	2	367.582	0.0240964	0.666667	1	1	1	9.73783e-06	0.0140652
174		ZSCAN30	3	0.00544096	2	367.582	0.0240964	0.666667	1	1	1	9.73783e-06	0.0140652
175		GRIN3B	3	0.00544096	2	367.582	0.0240964	0.666667	1	1	1	9.73783e-06	0.0140652
176	16	FMNL3	13	0.0238615	5	209.542	0.0595238	0.384615	1	1	1	2.34854e-11	3.42495e-07
177		PRPF40B	14	0.025697	5	194.575	0.0595238	0.357143	1	1	1	3.64803e-11	3.42495e-07
178		TMEM185B	7	0.0128485	3	233.49	0.0357143	0.428571	1	1	1	2.07677e-07	0.00129985
179		MRPL33	10	0.018355	3	163.443	0.0357143	0.3	1	1	1	7.09204e-07	0.0030477
180		EPB41L5	11	0.0201905	3	148.584	0.0357143	0.272727	1	1	1	9.73862e-07	0.0030477
181		CC2D2A	11	0.0201905	3	148.584	0.0357143	0.272727	1	1	1	9.73862e-07	0.0030477
182		KRTCAP3	2	0.00367101	2	544.809	0.0238095	1	1	1	1	3.32904e-06	0.00892991
183		LTN1	3	0.00550651	2	363.206	0.0238095	0.666667	1	1	1	9.97519e-06	0.0208116
184		TROAP	3	0.00550651	2	363.206	0.0238095	0.666667	1	1	1	9.97519e-06	0.0208116
185		PRLR	26	0.0477231	3	62.8626	0.0357143	0.115385	1	1	1	1.50433e-05	0.0282467
186	17	NSD3	10	0.0113626	6	528.046	0.115385	0.6	1	1	1	3.3404e-16	6.27228e-12
187		PLPP5	10	0.0113626	5	440.038	0.0961538	0.5	1	1	1	3.89939e-13	3.66095e-09
188		ST3GAL2	11	0.0124989	4	320.028	0.0769231	0.363636	1	1	1	4.86029e-10	3.04206e-06
189		FUK	14	0.0159077	4	251.451	0.0769231	0.285714	1	1	1	1.47058e-09	6.90327e-06
190		ADCY3	4	0.00454506	3	660.058	0.0576923	0.75	1	1	1	5.52982e-09	1.73056e-05
191		HERC6	4	0.00454506	3	660.058	0.0576923	0.75	1	1	1	5.52982e-09	1.73056e-05
192		THAP1	6	0.00681759	3	440.038	0.0576923	0.5	1	1	1	2.76047e-08	7.40477e-05
193		TAF1B	13	0.0147714	3	203.095	0.0576923	0.230769	1	1	1	3.92534e-07	0.000921327
194		YWHAQ	18	0.0204528	3	146.679	0.0576923	0.166667	1	1	1	1.11547e-06	0.00232724
195		PTRHD1	3	0.00340879	2	586.718	0.0384615	0.666667	1	1	1	3.79612e-06	0.00647998
196		DNAJC27	3	0.00340879	2	586.718	0.0384615	0.666667	1	1	1	3.79612e-06	0.00647998
197		LETM2	4	0.00454506	2	440.038	0.0384615	0.5	1	1	1	7.58671e-06	0.0109581
198		SMIM19	4	0.00454506	2	440.038	0.0384615	0.5	1	1	1	7.58671e-06	0.0109581
199		PPM1K	5	0.00568132	2	352.031	0.0384615	0.4	1	1	1	1.26353e-05	0.0169467
200		DESI2	6	0.00681759	2	293.359	0.0384615	0.333333	1	1	1	1.89392e-05	0.023708
201	18	DIXDC1	4	0.00227253	3	1320.12	0.115385	0.75	1	1	1	6.50845e-10	1.22209e-05
202		C11orf52	2	0.00113626	2	1760.15	0.0769231	1	1	1	1	3.10367e-07	0.00291388
203		IFT140	5	0.00284066	2	704.062	0.0769231	0.4	1	1	1	3.10041e-06	0.0194055
204		TMEM204	7	0.00397693	2	502.901	0.0769231	0.285714	1	1	1	6.50631e-06	0.0305423
205	19	TRIM8	15	0.0108164	4	369.81	0.121212	0.266667	1	1	1	3.03961e-10	5.70748e-06
206		MFSD13A	5	0.00360545	3	832.073	0.0909091	0.6	1	1	1	3.41236e-09	2.1358e-05
207		ACTR1A	5	0.00360545	3	832.073	0.0909091	0.6	1	1	1	3.41236e-09	2.1358e-05
208		SUFU	8	0.00576873	3	520.045	0.0909091	0.375	1	1	1	1.9081e-08	8.95712e-05
209		ARL3	9	0.00648982	3	462.263	0.0909091	0.333333	1	1	1	2.86075e-08	0.000107433
210		PSD	3	0.00216327	2	924.525	0.0606061	0.666667	1	1	1	1.512e-06	0.00405582
211		PDCD11	3	0.00216327	2	924.525	0.0606061	0.666667	1	1	1	1.512e-06	0.00405582
212		HIP1	8	0.00576873	2	346.697	0.0606061	0.25	1	1	1	1.40801e-05	0.0330478
213	20	SH2D3C	10	0.00677388	4	590.503	0.129032	0.4	1	1	1	3.60569e-11	5.3171e-07
214		TOR2A	11	0.00745127	4	536.821	0.129032	0.363636	1	1	1	5.66342e-11	5.3171e-07
215		MEIS3	13	0.00880605	4	454.233	0.129032	0.307692	1	1	1	1.22592e-10	7.67301e-07
216		CFAP157	5	0.00338694	2	590.503	0.0645161	0.4	1	1	1	4.435e-06	0.020819
217		DNM1	6	0.00406433	2	492.086	0.0645161	0.333333	1	1	1	6.64969e-06	0.0218415
218		STXBP1	7	0.00474172	2	421.788	0.0645161	0.285714	1	1	1	9.30564e-06	0.0218415
219		AK1	7	0.00474172	2	421.788	0.0645161	0.285714	1	1	1	9.30564e-06	0.0218415
220		SLC8A2	7	0.00474172	2	421.788	0.0645161	0.285714	1	1	1	9.30564e-06	0.0218415
221	21	ZNF790	3	0.00104886	2	1906.83	0.125	0.666667	1	1	1	3.43721e-07	0.00645272
222		ZNF850	4	0.00139848	2	1430.12	0.125	0.5	1	1	1	6.87301e-07	0.00645272
223	22	PRSS38	8	0.0148588	4	269.2	0.0470588	0.5	1	1	1	7.71237e-10	1.44815e-05
224		EPHA2	10	0.0185736	4	215.36	0.0470588	0.4	1	1	1	2.30716e-09	2.16608e-05
225		NXPE3	13	0.0241456	4	165.661	0.0470588	0.307692	1	1	1	7.82203e-09	4.89581e-05
226		CD84	20	0.0371471	4	107.68	0.0470588	0.2	1	1	1	5.24809e-08	0.000246358
227		JMJD4	6	0.0111441	3	269.2	0.0352941	0.5	1	1	1	1.23172e-07	0.000462559
228		ARHGEF19	10	0.0185736	3	161.52	0.0352941	0.3	1	1	1	7.35066e-07	0.00230039
229		TMEM184B	12	0.0222883	3	134.6	0.0352941	0.25	1	1	1	1.344e-06	0.00360519
230		FNIP2	13	0.0241456	3	124.246	0.0352941	0.230769	1	1	1	1.74486e-06	0.0040954
231		ZNF665	2	0.00371471	2	538.4	0.0235294	1	1	1	1	3.40926e-06	0.00711285
232		SLAMF6	20	0.0371471	3	80.76	0.0352941	0.15	1	1	1	6.88992e-06	0.0129372
233		CCNC	4	0.00742942	2	269.2	0.0235294	0.5	1	1	1	2.04061e-05	0.0315147
234		RSG1	4	0.00742942	2	269.2	0.0235294	0.5	1	1	1	2.04061e-05	0.0315147
235		NFKBIZ	29	0.0538633	3	55.6966	0.0352941	0.103448	1	1	1	2.18187e-05	0.0315147
236		CEP97	5	0.00928678	2	215.36	0.0235294	0.4	1	1	1	3.39691e-05	0.0455598
237	23	\	\	\	\	\	\	\	\	\	\	\	\	\
238	24	KCNA3	15	0.0144218	4	277.358	0.0909091	0.266667	1	1	1	1.00625e-09	1.88944e-05
239		GHDC	8	0.00769163	3	390.034	0.0681818	0.375	1	1	1	4.6276e-08	0.000289641
240		STAT5B	8	0.00769163	3	390.034	0.0681818	0.375	1	1	1	4.6276e-08	0.000289641
241		KCNA2	12	0.0115374	3	260.023	0.0681818	0.25	1	1	1	1.8131e-07	0.000851116
242		STAT3	17	0.0163447	3	183.546	0.0681818	0.176471	1	1	1	5.58534e-07	0.00209752
243		P3H4	2	0.00192291	2	1040.09	0.0454546	1	1	1	1	9.03405e-07	0.00242332
244		MLX	2	0.00192291	2	1040.09	0.0454546	1	1	1	1	9.03405e-07	0.00242332
245		JUP	3	0.00288436	2	693.394	0.0454546	0.666667	1	1	1	2.70856e-06	0.00565095
246		EZH1	3	0.00288436	2	693.394	0.0454546	0.666667	1	1	1	2.70856e-06	0.00565095
247		CNP	5	0.00480727	2	416.036	0.0454546	0.4	1	1	1	9.01748e-06	0.0169321
248		CDC42BPB	7	0.00673018	2	297.169	0.0454546	0.285714	1	1	1	1.89136e-05	0.0273184
249		ATP6V0A1	7	0.00673018	2	297.169	0.0454546	0.285714	1	1	1	1.89136e-05	0.0273184
250		NAGLU	7	0.00673018	2	297.169	0.0454546	0.285714	1	1	1	1.89136e-05	0.0273184
251		C17orf113	8	0.00769163	2	260.023	0.0454546	0.25	1	1	1	2.52026e-05	0.0338021
252	25	USP20	23	0.0256315	5	195.072	0.0980392	0.217391	1	1	1	4.65555e-11	8.74173e-07
253		FNBP1	21	0.0234027	4	170.921	0.0784314	0.190476	1	1	1	8.07113e-09	6.16926e-05
254		KATNAL1	22	0.0245171	4	163.151	0.0784314	0.181818	1	1	1	9.85661e-09	6.16926e-05
255		UBE2L5P	12	0.013373	3	224.333	0.0588235	0.25	1	1	1	2.848e-07	0.00133692
256		SNUPN	3	0.00334324	2	598.222	0.0392157	0.666667	1	1	1	3.65017e-06	0.0137078
257	26	PCBP2	12	0.00891531	3	336.5	0.0882353	0.25	1	1	1	8.20419e-08	0.00100082
258		MAP3K12	13	0.00965825	3	310.615	0.0882353	0.230769	1	1	1	1.066e-07	0.00100082
259		KCTD7	25	0.0185736	3	161.52	0.0882353	0.12	1	1	1	8.52064e-07	0.00502745
260		RIDA	3	0.00222883	2	897.333	0.0588235	0.666667	1	1	1	1.60647e-06	0.00502745
261		CSAD	3	0.00222883	2	897.333	0.0588235	0.666667	1	1	1	1.60647e-06	0.00502745
262		RARG	3	0.00222883	2	897.333	0.0588235	0.666667	1	1	1	1.60647e-06	0.00502745
263		ZNF740	4	0.00297177	2	673	0.0588235	0.5	1	1	1	3.21145e-06	0.00670015
264		AAAS	4	0.00297177	2	673	0.0588235	0.5	1	1	1	3.21145e-06	0.00670015
265		AEN	4	0.00297177	2	673	0.0588235	0.5	1	1	1	3.21145e-06	0.00670015
266		RPL30	5	0.00371471	2	538.4	0.0588235	0.4	1	1	1	5.34991e-06	0.0091323
267		CNIH3	5	0.00371471	2	538.4	0.0588235	0.4	1	1	1	5.34991e-06	0.0091323
268		ITGB7	7	0.00520059	2	384.571	0.0588235	0.285714	1	1	1	1.12244e-05	0.0162123
269		ISG20	7	0.00520059	2	384.571	0.0588235	0.285714	1	1	1	1.12244e-05	0.0162123
270		WDR26	9	0.00668648	2	299.111	0.0588235	0.222222	1	1	1	1.92238e-05	0.0257832
271	27	LY86	32	0.0440521	4	90.8016	0.0634921	0.125	1	1	1	1.1388e-07	0.00213833
272		EFCC1	14	0.0192728	3	155.66	0.0476191	0.214286	1	1	1	8.95202e-07	0.0084046
273		GP9	19	0.0261559	3	114.697	0.0476191	0.157895	1	1	1	2.37142e-06	0.0148427
274	28	\	\	\	\	\	\	\	\	\	\	\	\	\
275	29	BICD2	10	0.00284066	4	1408.12	0.307692	0.4	1	1	1	8.20895e-13	1.54139e-08
276		ZNF484	7	0.00198846	3	1508.7	0.230769	0.428571	1	1	1	6.26264e-10	5.87967e-06
277		IPPK	8	0.00227253	2	880.077	0.153846	0.25	1	1	1	2.08366e-06	0.0130416
278		FGD3	16	0.00454506	2	440.038	0.153846	0.125	1	1	1	8.91852e-06	0.0418658
279	30	ZC3H12D	11	0.00456691	4	875.866	0.210526	0.363636	1	1	1	6.98671e-12	1.31189e-07
280		SUMO4	15	0.0062276	4	642.302	0.210526	0.266667	1	1	1	2.88693e-11	2.71039e-07
281		TAB2	38	0.0157766	3	190.155	0.157895	0.0789474	1	1	1	5.07086e-07	0.00317385
282		SATB1	44	0.0182676	3	164.225	0.157895	0.0681818	1	1	1	7.94842e-07	0.00373119
283		HUS1B	11	0.00456691	2	437.933	0.105263	0.181818	1	1	1	8.96153e-06	0.0336541
284		IRF4	13	0.00539726	2	370.559	0.105263	0.153846	1	1	1	1.27028e-05	0.0397534
285	31	\	\	\	\	\	\	\	\	\	\	\	\	\
286	32	MTHFD2	6	0.00694869	3	431.736	0.0566038	0.5	1	1	1	2.92596e-08	0.000549407
287		KLF3	50	0.0579058	4	69.0777	0.0754717	0.08	1	1	1	3.54781e-07	0.00333086
288		TET3	21	0.0243204	3	123.353	0.0566038	0.142857	1	1	1	1.92199e-06	0.0120297
289	33	NSUN6	2	0.000786645	2	2542.44	0.111111	1	1	1	1	1.46111e-07	0.00274353
290		EHD1	8	0.00314658	2	635.611	0.111111	0.25	1	1	1	4.08539e-06	0.0383557
291	34	PPARA	18	0.0338257	8	236.506	0.0930233	0.444444	1	1	1	4.79553e-18	9.00456e-14
292		WNT7B	17	0.0319465	7	219.116	0.0813954	0.411765	1	1	1	1.23454e-15	1.15905e-11
293		AQP7	4	0.00751683	3	399.105	0.0348837	0.75	1	1	1	2.5593e-08	0.000160187
294		NOSIP	8	0.0150337	3	199.552	0.0348837	0.375	1	1	1	3.56357e-07	0.00167283
295		RCN3	9	0.0169129	3	177.38	0.0348837	0.333333	1	1	1	5.33809e-07	0.00200467
296		RPS11	2	0.00375841	2	532.139	0.0232558	1	1	1	1	3.49043e-06	0.00819248
297		LYSMD1	2	0.00375841	2	532.139	0.0232558	1	1	1	1	3.49043e-06	0.00819248
298		DOPEY1	2	0.00375841	2	532.139	0.0232558	1	1	1	1	3.49043e-06	0.00819248
299		UBE3D	3	0.00563762	2	354.76	0.0232558	0.666667	1	1	1	1.04585e-05	0.0196379
300		NFX1	3	0.00563762	2	354.76	0.0232558	0.666667	1	1	1	1.04585e-05	0.0196379
301	35	ZSWIM5	8	0.0155581	5	321.376	0.0561798	0.625	1	1	1	1.3835e-12	2.59779e-08
302		SERINC5	36	0.0700114	6	85.7004	0.0674157	0.166667	1	1	1	8.46956e-11	7.95165e-07
303		THBS4	31	0.0602876	5	82.9359	0.0561798	0.16129	1	1	1	4.05252e-09	2.53647e-05
304		PTCH1	12	0.0233371	4	171.401	0.0449438	0.333333	1	1	1	6.53568e-09	3.06801e-05
305		HPDL	5	0.0097238	3	308.521	0.0337079	0.6	1	1	1	7.08963e-08	0.000266244
306		PEX14	13	0.0252819	3	118.662	0.0337079	0.230769	1	1	1	2.00489e-06	0.00627431
307		CENPS	3	0.00583428	2	342.801	0.0224719	0.666667	1	1	1	1.12048e-05	0.0262991
308		DFFA	3	0.00583428	2	342.801	0.0224719	0.666667	1	1	1	1.12048e-05	0.0262991
309		C6orf226	4	0.00777904	2	257.101	0.0224719	0.5	1	1	1	2.23812e-05	0.0420252
310		PTPRZ1	4	0.00777904	2	257.101	0.0224719	0.5	1	1	1	2.23812e-05	0.0420252
311	36	SLC2A3	14	0.018355	6	326.886	0.1	0.428571	1	1	1	1.16921e-14	2.19544e-10
312		FOXJ2	13	0.017044	4	234.687	0.0666667	0.307692	1	1	1	1.89123e-09	1.77558e-05
313		SLC2A14	6	0.00786644	3	381.367	0.05	0.5	1	1	1	4.27268e-08	0.000267427
314		NRCAM	8	0.0104886	3	286.025	0.05	0.375	1	1	1	1.19412e-07	0.000560548
315		PRR14	10	0.0131107	3	228.82	0.05	0.3	1	1	1	2.55404e-07	0.000959145
316		CRLF3	18	0.0235993	3	127.122	0.05	0.166667	1	1	1	1.72382e-06	0.00539469
317		GOSR1	19	0.0249104	3	120.432	0.05	0.157895	1	1	1	2.04512e-06	0.00548589
318		PFKFB3	37	0.0485097	3	61.8432	0.05	0.0810811	1	1	1	1.61257e-05	0.037849
319		TRIM11	6	0.00786644	2	254.244	0.0333333	0.333333	1	1	1	2.5269e-05	0.0474476
320		FAM90A1	6	0.00786644	2	254.244	0.0333333	0.333333	1	1	1	2.5269e-05	0.0474476
321	37	ICOS	21	0.0325802	6	184.161	0.084507	0.285714	1	1	1	5.98284e-13	1.1234e-08
322		CTLA4	23	0.0356831	5	140.123	0.0704225	0.217391	1	1	1	2.56352e-10	2.40676e-06
323		MAF	29	0.0449917	5	111.132	0.0704225	0.172414	1	1	1	8.9822e-10	5.62196e-06
324		ZSCAN22	6	0.00930863	3	322.282	0.0422535	0.5	1	1	1	7.13246e-08	0.000334815
325		SLC25A15	13	0.0201687	3	148.745	0.0422535	0.230769	1	1	1	1.01201e-06	0.00380052
326		ELF1	14	0.0217201	3	138.121	0.0422535	0.214286	1	1	1	1.28658e-06	0.00402636
327		RPS6KA2	19	0.0294773	3	101.773	0.0422535	0.157895	1	1	1	3.40597e-06	0.00913627
328		PDK1	20	0.0310288	3	96.6845	0.0422535	0.15	1	1	1	4.00256e-06	0.00939451
329		A1BG	3	0.00465431	2	429.709	0.028169	0.666667	1	1	1	7.11218e-06	0.0148384
330		ITGA6	30	0.0465431	3	64.4563	0.0422535	0.1	1	1	1	1.40969e-05	0.0205248
331		ZNF8	4	0.00620575	2	322.282	0.028169	0.5	1	1	1	1.421e-05	0.0205248
332		TAF3	4	0.00620575	2	322.282	0.028169	0.5	1	1	1	1.421e-05	0.0205248
333		NOL3	4	0.00620575	2	322.282	0.028169	0.5	1	1	1	1.421e-05	0.0205248
334		EXOC3L1	5	0.00775719	2	257.825	0.028169	0.4	1	1	1	2.36596e-05	0.0317326
335		LMO7	6	0.00930863	2	214.855	0.028169	0.333333	1	1	1	3.54538e-05	0.044381
336	38	AP3M2	8	0.00454506	5	1100.1	0.192308	0.625	1	1	1	2.20009e-15	4.1311e-11
337		KAT6A	26	0.0147714	5	338.491	0.192308	0.192308	1	1	1	2.56658e-12	2.40964e-08
338		PLAT	8	0.00454506	3	660.058	0.115385	0.375	1	1	1	9.0981e-09	5.6945e-05
339		ANK1	28	0.0159077	3	188.588	0.115385	0.107143	1	1	1	5.28241e-07	0.00247969
340	39	PTK2	17	0.0222883	3	134.6	0.05	0.176471	1	1	1	1.43786e-06	0.0269986
341	40	C19orf12	11	0.0122585	3	244.727	0.0588235	0.272727	1	1	1	2.13768e-07	0.00231551
342		IKZF2	13	0.0144874	3	207.077	0.0588235	0.230769	1	1	1	3.69949e-07	0.00231551
343		PLEKHF1	13	0.0144874	3	207.077	0.0588235	0.230769	1	1	1	3.69949e-07	0.00231551
344		ZBTB6	2	0.00222883	2	897.333	0.0392157	1	1	1	1	1.21759e-06	0.00571568
345		DBF4	3	0.00334324	2	598.222	0.0392157	0.666667	1	1	1	3.65017e-06	0.00979131
346		CCDC183	3	0.00334324	2	598.222	0.0392157	0.666667	1	1	1	3.65017e-06	0.00979131
347		KLHL42	3	0.00334324	2	598.222	0.0392157	0.666667	1	1	1	3.65017e-06	0.00979131
348		OAZ2	30	0.0334324	3	89.7333	0.0588235	0.1	1	1	1	5.18197e-06	0.0121627
349		SPAG16	4	0.00445765	2	448.667	0.0392157	0.5	1	1	1	7.29512e-06	0.0136981
350		SEC24C	4	0.00445765	2	448.667	0.0392157	0.5	1	1	1	7.29512e-06	0.0136981
351		ZNF609	38	0.0423477	3	70.8421	0.0588235	0.0789474	1	1	1	1.06998e-05	0.0182645
352		ZSWIM8	5	0.00557207	2	358.933	0.0392157	0.4	1	1	1	1.21499e-05	0.0190115
353	41	GDAP1L1	3	0.00190106	3	1578.07	0.103448	1	1	1	1	2.28758e-10	2.14769e-06
354		GPS2	3	0.00190106	3	1578.07	0.103448	1	1	1	1	2.28758e-10	2.14769e-06
355		JPH2	20	0.0126737	4	315.614	0.137931	0.2	1	1	1	6.25331e-10	3.91395e-06
356		NEURL4	3	0.00190106	2	1052.05	0.0689655	0.666667	1	1	1	1.1627e-06	0.00545801
357		SLC35G6	6	0.00380212	2	526.023	0.0689655	0.333333	1	1	1	5.80665e-06	0.0218063
358		CHRNB1	7	0.0044358	2	450.877	0.0689655	0.285714	1	1	1	8.12611e-06	0.0254307
359	42	KMT5A	7	0.0070361	4	568.497	0.0869565	0.571429	1	1	1	3.11863e-11	2.92792e-07
360		WBP2	7	0.0070361	4	568.497	0.0869565	0.571429	1	1	1	3.11863e-11	2.92792e-07
361		GRB2	19	0.019098	4	209.446	0.0869565	0.210526	1	1	1	3.42335e-09	2.14268e-05
362		SNRNP35	6	0.00603094	3	497.435	0.0652174	0.5	1	1	1	1.89667e-08	7.12274e-05
363		TRIM47	6	0.00603094	3	497.435	0.0652174	0.5	1	1	1	1.89667e-08	7.12274e-05
364		RILPL2	7	0.0070361	3	426.373	0.0652174	0.428571	1	1	1	3.31683e-08	0.0001038
365		TMEM94	8	0.00804126	3	373.076	0.0652174	0.375	1	1	1	5.30318e-08	0.000142254
366		UNC13D	4	0.00402063	2	497.435	0.0434783	0.5	1	1	1	5.92279e-06	0.0139015
367		LLGL2	5	0.00502578	2	397.948	0.0434783	0.4	1	1	1	9.86499e-06	0.0205817
368	43	ANKRD46	21	0.0307447	5	162.63	0.0746269	0.238095	1	1	1	1.15404e-10	2.16694e-06
369		RNF19A	24	0.0351368	4	113.841	0.0597015	0.166667	1	1	1	4.35987e-08	0.000409326
370		SIDT1	9	0.0131763	3	227.682	0.0447761	0.333333	1	1	1	2.50342e-07	0.00156689
371		USF3	11	0.0161044	3	186.285	0.0447761	0.272727	1	1	1	4.90712e-07	0.00230353
372		STRBP	13	0.0190324	3	157.626	0.0447761	0.230769	1	1	1	8.48785e-07	0.00318753
373		NMT1	2	0.00292807	2	683.045	0.0298507	1	1	1	1	2.11145e-06	0.00660777
374		CRB2	20	0.0292807	3	102.457	0.0447761	0.15	1	1	1	3.35852e-06	0.009009
375		C2orf74	3	0.0043921	2	455.363	0.0298507	0.666667	1	1	1	6.32834e-06	0.0148534
376		TOB1	30	0.043921	3	68.3045	0.0447761	0.1	1	1	1	1.18363e-05	0.0246945
377		FBXO41	5	0.00732016	2	273.218	0.0298507	0.4	1	1	1	2.10546e-05	0.0395341
378	44	ADCY9	9	0.011603	5	430.923	0.0847458	0.555556	1	1	1	3.75701e-13	7.05453e-09
379		TPCN2	12	0.0154707	4	258.554	0.0677966	0.333333	1	1	1	1.2234e-09	7.65724e-06
380		ELMSAN1	12	0.0154707	4	258.554	0.0677966	0.333333	1	1	1	1.2234e-09	7.65724e-06
381		CCND1	14	0.0180491	4	221.617	0.0677966	0.285714	1	1	1	2.46922e-09	1.15912e-05
382		C17orf97	5	0.00644611	3	465.397	0.0508475	0.6	1	1	1	2.03149e-08	7.62904e-05
383		PNMA1	6	0.00773534	3	387.83	0.0508475	0.5	1	1	1	4.05924e-08	9.52755e-05
384		LRFN3	6	0.00773534	3	387.83	0.0508475	0.5	1	1	1	4.05924e-08	9.52755e-05
385		SDHAF1	6	0.00773534	3	387.83	0.0508475	0.5	1	1	1	4.05924e-08	9.52755e-05
386		CREBBP	8	0.0103138	3	290.873	0.0508475	0.375	1	1	1	1.1345e-07	0.000236695
387		PTGR2	9	0.011603	3	258.554	0.0508475	0.333333	1	1	1	1.70019e-07	0.000319245
388		MKI67	18	0.023206	3	129.277	0.0508475	0.166667	1	1	1	1.63803e-06	0.00279612
389		CCDC15	4	0.00515689	2	387.83	0.0338983	0.5	1	1	1	9.78749e-06	0.015315
390		RPH3AL	7	0.00902456	2	221.617	0.0338983	0.285714	1	1	1	3.4171e-05	0.049356
391	45	CNNM3	8	0.00367101	6	1634.43	0.285714	0.75	1	1	1	1.19058e-19	2.23554e-15
392		CNNM4	4	0.0018355	3	1634.43	0.142857	0.75	1	1	1	3.32959e-10	3.12599e-06
393		SEMA4C	15	0.00688314	3	435.848	0.142857	0.2	1	1	1	3.77514e-08	0.000236286
394		ANKRD23	3	0.00137663	2	1452.83	0.0952381	0.666667	1	1	1	6.01467e-07	0.00282344
395		USP35	12	0.00550651	2	363.206	0.0952381	0.166667	1	1	1	1.31993e-05	0.0495688
396	46	APH1B	21	0.0123897	3	242.138	0.111111	0.142857	1	1	1	2.4183e-07	0.00454084
397		USP22	6	0.0035399	2	564.988	0.0740741	0.333333	1	1	1	5.02062e-06	0.0263866
398		TMEM11	6	0.0035399	2	564.988	0.0740741	0.333333	1	1	1	5.02062e-06	0.0263866
399		OTUB1	7	0.00412988	2	484.275	0.0740741	0.285714	1	1	1	7.02631e-06	0.0263866
400		FLRT1	7	0.00412988	2	484.275	0.0740741	0.285714	1	1	1	7.02631e-06	0.0263866
401		RPS6KA4	8	0.00471987	2	423.741	0.0740741	0.25	1	1	1	9.365e-06	0.0293078
402	47	LINC00672	30	0.0327769	5	152.547	0.1	0.166667	1	1	1	1.76877e-10	2.47278e-06
403		LASP1	10	0.0109256	4	366.112	0.08	0.4	1	1	1	2.63384e-10	2.47278e-06
404		RPL19	5	0.00546281	3	549.168	0.06	0.6	1	1	1	1.22517e-08	7.66831e-05
405		STAC2	9	0.00983306	3	305.093	0.06	0.333333	1	1	1	1.02597e-07	0.000481617
406		GCNT4	16	0.017481	3	171.615	0.06	0.1875	1	1	1	6.80303e-07	0.00255481
407		FAF2	3	0.00327769	2	610.187	0.04	0.666667	1	1	1	3.50707e-06	0.00823154
408		PCGF2	3	0.00327769	2	610.187	0.04	0.666667	1	1	1	3.50707e-06	0.00823154
409		PIP4K2B	3	0.00327769	2	610.187	0.04	0.666667	1	1	1	3.50707e-06	0.00823154
410		UNC45B	6	0.00655537	2	305.093	0.04	0.333333	1	1	1	1.74986e-05	0.036508
411	48	ZNF213	13	0.0102264	5	488.932	0.138889	0.384615	1	1	1	2.88805e-13	4.21543e-09
412		RXRA	14	0.011013	5	454.008	0.138889	0.357143	1	1	1	4.48999e-13	4.21543e-09
413		OR1F1	10	0.00786644	4	508.489	0.111111	0.4	1	1	1	6.74661e-11	4.2227e-07
414		COL5A1	11	0.00865309	4	462.263	0.111111	0.363636	1	1	1	1.05959e-10	4.97397e-07
415		BRD3	4	0.00314658	3	953.417	0.0833333	0.75	1	1	1	1.78703e-09	5.5925e-06
416		ELOB	4	0.00314658	3	953.417	0.0833333	0.75	1	1	1	1.78703e-09	5.5925e-06
417		VAV2	6	0.00471987	3	635.611	0.0833333	0.5	1	1	1	8.92547e-09	2.39419e-05
418		ZC3HAV1L	16	0.0125863	3	238.354	0.0833333	0.1875	1	1	1	2.48565e-07	0.000583413
419		ZC3HAV1	17	0.013373	3	224.333	0.0833333	0.176471	1	1	1	3.01666e-07	0.000629375
420		SRRM2	2	0.00157329	2	1271.22	0.0555556	1	1	1	1	6.01634e-07	0.00112969
421		ZNF200	3	0.00235993	2	847.481	0.0555556	0.666667	1	1	1	1.80401e-06	0.00307944
422		ZNF205	6	0.00471987	2	423.741	0.0555556	0.333333	1	1	1	9.00664e-06	0.0140931
423	49	MCL1	9	0.00943973	3	317.806	0.0625	0.333333	1	1	1	9.05546e-08	0.00121364
424		ENSA	10	0.0104886	3	286.025	0.0625	0.3	1	1	1	1.29268e-07	0.00121364
425		RNF34	25	0.0262215	3	114.41	0.0625	0.12	1	1	1	2.45039e-06	0.015337
426		ADAMTSL4	5	0.0052443	2	381.367	0.0416667	0.4	1	1	1	1.07505e-05	0.0336436
427		KPNB1	5	0.0052443	2	381.367	0.0416667	0.4	1	1	1	1.07505e-05	0.0336436
428		TBKBP1	5	0.0052443	2	381.367	0.0416667	0.4	1	1	1	1.07505e-05	0.0336436
429	50	KRCC1	6	0.00393322	3	762.733	0.1	0.5	1	1	1	5.07677e-09	9.53264e-05
430		FLT1	11	0.00721091	3	416.036	0.1	0.272727	1	1	1	4.17907e-08	0.000392352
431		RGPD2	4	0.00262215	2	762.733	0.0666667	0.5	1	1	1	2.49045e-06	0.0155877
432		IL1RL1	6	0.00393322	2	508.489	0.0666667	0.333333	1	1	1	6.22104e-06	0.0292031
433		IL1RL2	7	0.00458876	2	435.848	0.0666667	0.285714	1	1	1	8.70591e-06	0.0326942
434	51	CASTOR1	10	0.0203217	5	246.043	0.0537634	0.5	1	1	1	7.76851e-12	7.29346e-08
435		LCMT1	10	0.0203217	5	246.043	0.0537634	0.5	1	1	1	7.76851e-12	7.29346e-08
436		TBC1D10A	9	0.0182895	4	218.705	0.0430108	0.444444	1	1	1	1.99758e-09	1.25029e-05
437		ARHGAP17	15	0.0304825	4	131.223	0.0430108	0.266667	1	1	1	2.14393e-08	0.000100642
438		NQO2	8	0.0162573	3	184.532	0.0322581	0.375	1	1	1	4.51598e-07	0.00141328
439		RIPK1	8	0.0162573	3	184.532	0.0322581	0.375	1	1	1	4.51598e-07	0.00141328
440		MAP2K2	10	0.0203217	3	147.626	0.0322581	0.3	1	1	1	9.64858e-07	0.00258816
441		ANXA2R	13	0.0264182	3	113.558	0.0322581	0.230769	1	1	1	2.28942e-06	0.00429885
442		SERPINB6	13	0.0264182	3	113.558	0.0322581	0.230769	1	1	1	2.28942e-06	0.00429885
443		NBPF3	13	0.0264182	3	113.558	0.0322581	0.230769	1	1	1	2.28942e-06	0.00429885
444		TMEM267	2	0.00406433	2	492.086	0.0215054	1	1	1	1	4.08538e-06	0.0063926
445		PAIP1	2	0.00406433	2	492.086	0.0215054	1	1	1	1	4.08538e-06	0.0063926
446		ZBTB7A	17	0.0345468	3	86.8387	0.0322581	0.176471	1	1	1	5.41137e-06	0.0078161
447		SERPINB9	21	0.0426755	3	70.298	0.0322581	0.142857	1	1	1	1.05218e-05	0.0120962
448		IQCG	3	0.0060965	2	328.057	0.0215054	0.666667	1	1	1	1.22399e-05	0.0120962
449		POLR1E	3	0.0060965	2	328.057	0.0215054	0.666667	1	1	1	1.22399e-05	0.0120962
450		PPCS	3	0.0060965	2	328.057	0.0215054	0.666667	1	1	1	1.22399e-05	0.0120962
451		DAPK3	3	0.0060965	2	328.057	0.0215054	0.666667	1	1	1	1.22399e-05	0.0120962
452		EEF2	3	0.0060965	2	328.057	0.0215054	0.666667	1	1	1	1.22399e-05	0.0120962
453		KCTD7	25	0.0508041	3	59.0503	0.0322581	0.12	1	1	1	1.80886e-05	0.0169825
454		TUBB2B	4	0.00812866	2	246.043	0.0215054	0.5	1	1	1	2.44473e-05	0.0208658
455		ENSG00000203546	4	0.00812866	2	246.043	0.0215054	0.5	1	1	1	2.44473e-05	0.0208658
456		HMGCS1	5	0.0101608	2	196.834	0.0215054	0.4	1	1	1	4.06915e-05	0.0332202
457		OSM	6	0.012193	2	164.029	0.0215054	0.333333	1	1	1	6.09564e-05	0.0476908
458	52	E2F3	11	0.0117778	5	424.527	0.102041	0.454545	1	1	1	5.24244e-13	9.84374e-09
459		GNAI1	6	0.00642426	4	622.639	0.0816327	0.666667	1	1	1	1.73645e-11	1.63026e-07
460		TMEM106C	3	0.00321213	3	933.959	0.0612245	1	1	1	1	1.15343e-09	7.21932e-06
461		TDRD12	6	0.00642426	3	466.98	0.0612245	0.5	1	1	1	2.30165e-08	0.000108045
462		GPATCH1	9	0.0096364	3	311.32	0.0612245	0.333333	1	1	1	9.64508e-08	0.000362211
463		MBOAT1	10	0.0107071	3	280.188	0.0612245	0.3	1	1	1	1.37683e-07	0.000430879
464		COL2A1	2	0.00214142	2	933.959	0.0408163	1	1	1	1	1.12305e-06	0.0030125
465		GOT2	3	0.00321213	2	622.639	0.0408163	0.666667	1	1	1	3.36684e-06	0.0079024
466		CD36	4	0.00428284	2	466.98	0.0408163	0.5	1	1	1	6.72907e-06	0.0126352
467		SLC7A9	4	0.00428284	2	466.98	0.0408163	0.5	1	1	1	6.72907e-06	0.0126352
468		PDCD5	5	0.00535355	2	373.584	0.0408163	0.4	1	1	1	1.12074e-05	0.0175368
469		ANKRD27	5	0.00535355	2	373.584	0.0408163	0.4	1	1	1	1.12074e-05	0.0175368
470		CDKAL1	7	0.00749497	2	266.846	0.0408163	0.285714	1	1	1	2.35034e-05	0.0315231
471		ATXN1L	7	0.00749497	2	266.846	0.0408163	0.285714	1	1	1	2.35034e-05	0.0315231
472		LRP3	8	0.00856568	2	233.49	0.0408163	0.25	1	1	1	3.13164e-05	0.0392019
473	53	SMAD3	32	0.052443	5	95.3417	0.0666667	0.15625	1	1	1	2.00787e-09	3.77017e-05
474		AAGAB	23	0.0376934	4	106.119	0.0533333	0.173913	1	1	1	5.75244e-08	0.000527314
475		ARFGAP2	6	0.00983306	3	305.093	0.04	0.5	1	1	1	8.42489e-08	0.000527314
476		ZNF709	2	0.00327769	2	610.187	0.0266667	1	1	1	1	2.65005e-06	0.01244
477		DLX1	3	0.00491653	2	406.791	0.0266667	0.666667	1	1	1	7.9417e-06	0.0213031
478		DDB2	3	0.00491653	2	406.791	0.0266667	0.666667	1	1	1	7.9417e-06	0.0213031
479		ZNF791	3	0.00491653	2	406.791	0.0266667	0.666667	1	1	1	7.9417e-06	0.0213031
480		ATG13	4	0.00655537	2	305.093	0.0266667	0.5	1	1	1	1.58665e-05	0.0270841
481		ARHGAP1	4	0.00655537	2	305.093	0.0266667	0.5	1	1	1	1.58665e-05	0.0270841
482		NR1H3	4	0.00655537	2	305.093	0.0266667	0.5	1	1	1	1.58665e-05	0.0270841
483		ZNF44	4	0.00655537	2	305.093	0.0266667	0.5	1	1	1	1.58665e-05	0.0270841
484		C11orf49	5	0.00819421	2	244.075	0.0266667	0.4	1	1	1	2.64161e-05	0.038155
485		ZNF564	5	0.00819421	2	244.075	0.0266667	0.4	1	1	1	2.64161e-05	0.038155
486		FBXW9	6	0.00983306	2	203.396	0.0266667	0.333333	1	1	1	3.9582e-05	0.0495487
487		HOOK2	6	0.00983306	2	203.396	0.0266667	0.333333	1	1	1	3.9582e-05	0.0495487
488	54	GREM1	6	0.00471987	4	847.481	0.111111	0.666667	1	1	1	4.8298e-12	9.06892e-08
489		FMN1	10	0.00786644	4	508.489	0.111111	0.4	1	1	1	6.74661e-11	6.33405e-07
490		CENPA	5	0.00393322	3	762.733	0.0833333	0.6	1	1	1	4.46515e-09	2.79474e-05
491		DPYSL5	6	0.00471987	2	423.741	0.0555556	0.333333	1	1	1	9.00664e-06	0.0241597
492		ERMP1	6	0.00471987	2	423.741	0.0555556	0.333333	1	1	1	9.00664e-06	0.0241597
493		TPGS1	6	0.00471987	2	423.741	0.0555556	0.333333	1	1	1	9.00664e-06	0.0241597
494		CDC34	6	0.00471987	2	423.741	0.0555556	0.333333	1	1	1	9.00664e-06	0.0241597
495		MLANA	7	0.00550651	2	363.206	0.0555556	0.285714	1	1	1	1.2603e-05	0.0295809
496	55	VGLL4	12	0.018355	7	381.367	0.1	0.583333	1	1	1	1.1319e-17	2.12536e-13
497		ATG7	8	0.0122367	4	326.886	0.0571429	0.5	1	1	1	3.4961e-10	3.28232e-06
498		ANXA6	14	0.0214142	3	140.094	0.0428571	0.214286	1	1	1	1.23244e-06	0.00722381
499		PGLS	15	0.0229438	3	130.754	0.0428571	0.2	1	1	1	1.53886e-06	0.00722381
500		SNN	19	0.0290621	3	103.227	0.0428571	0.157895	1	1	1	3.26291e-06	0.0122535
501		CCDC124	3	0.00458876	2	435.848	0.0285714	0.666667	1	1	1	6.91193e-06	0.0216309
502		SEC14L1	27	0.0412988	3	72.6413	0.0428571	0.111111	1	1	1	9.76324e-06	0.0261892
503	56	ATPAF2	7	0.00168254	2	1188.67	0.181818	0.285714	1	1	1	1.10227e-06	0.0206974
504	57	GIMAP7	17	0.00965825	7	724.769	0.269231	0.411765	1	1	1	1.52881e-19	2.87064e-15
505		KCNH2	11	0.00624945	4	640.056	0.153846	0.363636	1	1	1	2.69251e-11	2.52787e-07
506		GIMAP8	14	0.00795385	4	502.901	0.153846	0.285714	1	1	1	8.15787e-11	5.10601e-07
507		AOC1	10	0.00568132	3	528.046	0.115385	0.3	1	1	1	1.94812e-08	9.14497e-05
508		AGAP3	6	0.00340879	2	586.718	0.0769231	0.333333	1	1	1	4.64899e-06	0.0174588
509		ATG9B	7	0.00397693	2	502.901	0.0769231	0.285714	1	1	1	6.50631e-06	0.0203615
510		GIMAP5	8	0.00454506	2	440.038	0.0769231	0.25	1	1	1	8.67205e-06	0.0232622
511	58	LFNG	8	0.0136352	4	293.359	0.0512821	0.5	1	1	1	5.43589e-10	1.0207e-05
512		BRAT1	5	0.00852198	3	352.031	0.0384615	0.6	1	1	1	4.75102e-08	0.00044605
513		GNA12	25	0.0426099	4	93.8749	0.0512821	0.16	1	1	1	9.60969e-08	0.000601471
514		XBP1	7	0.0119308	3	251.451	0.0384615	0.428571	1	1	1	1.65877e-07	0.00077867
515		APOBEC3H	8	0.0136352	3	220.019	0.0384615	0.375	1	1	1	2.65078e-07	0.000995472
516		MYL12B	9	0.0153396	3	195.573	0.0384615	0.333333	1	1	1	3.97128e-07	0.00124281
517		MTBP	17	0.0289747	3	103.538	0.0384615	0.176471	1	1	1	3.18339e-06	0.0085392
518		SNTB1	20	0.0340879	3	88.0077	0.0384615	0.15	1	1	1	5.31721e-06	0.0124802
519		CHP1	4	0.00681759	2	293.359	0.025641	0.5	1	1	1	1.71686e-05	0.0358195
520	59	MAP3K1	74	0.116423	8	68.7147	0.111111	0.108108	1	1	1	3.48453e-13	6.5429e-09
521		IL6ST	64	0.100691	7	69.52	0.0972222	0.109375	1	1	1	1.02247e-11	9.59948e-08
522		CTDP1	20	0.0314658	5	158.903	0.0694444	0.25	1	1	1	1.27354e-10	7.97109e-07
523		FOS	23	0.0361856	4	110.541	0.0555556	0.173913	1	1	1	4.87388e-08	0.000228792
524		NFATC1	25	0.0393322	4	101.698	0.0555556	0.16	1	1	1	6.94615e-08	0.000260856
525		LTBP2	8	0.0125863	3	238.354	0.0416667	0.375	1	1	1	2.07911e-07	0.000650656
526		ETFBKMT	19	0.0298925	3	100.36	0.0416667	0.157895	1	1	1	3.55312e-06	0.00953099
527		SETD9	20	0.0314658	3	95.3417	0.0416667	0.15	1	1	1	4.17542e-06	0.00980023
528		TMED10	23	0.0361856	3	82.9058	0.0416667	0.130435	1	1	1	6.46459e-06	0.0134873
529	60	ST6GALNAC5	17	0.0204309	4	195.782	0.0727273	0.235294	1	1	1	4.39074e-09	6.70142e-05
530		ST6GALNAC3	19	0.0228345	4	175.173	0.0727273	0.210526	1	1	1	7.1379e-09	6.70142e-05
531		GRAP2	49	0.0588891	4	67.9243	0.0727273	0.0816327	1	1	1	3.79886e-07	0.0018535
532		NBPF3	13	0.0156236	3	192.017	0.0545455	0.230769	1	1	1	4.6575e-07	0.0018535
533		TNRC6B	54	0.0648982	4	61.635	0.0727273	0.0740741	1	1	1	5.64505e-07	0.0018535
534		MDS2	14	0.0168254	3	178.301	0.0545455	0.214286	1	1	1	5.92267e-07	0.0018535
535		ECE1	22	0.02644	3	113.465	0.0545455	0.136364	1	1	1	2.48872e-06	0.00667582
536		RPL35	4	0.00480727	2	416.036	0.0363636	0.5	1	1	1	8.49568e-06	0.0177248
537		ARPC5L	4	0.00480727	2	416.036	0.0363636	0.5	1	1	1	8.49568e-06	0.0177248
538		NR6A1	5	0.00600909	2	332.829	0.0363636	0.4	1	1	1	1.41485e-05	0.0241516
539		OLFML2A	5	0.00600909	2	332.829	0.0363636	0.4	1	1	1	1.41485e-05	0.0241516
540	61	FBXO34	16	0.0213268	6	281.336	0.0983607	0.375	1	1	1	3.4504e-14	6.47882e-10
541		TNIP3	18	0.0239927	6	250.077	0.0983607	0.333333	1	1	1	7.98219e-14	7.49408e-10
542		ATG14	16	0.0213268	5	234.447	0.0819672	0.3125	1	1	1	1.53645e-11	9.61666e-08
543		NDNF	18	0.0239927	5	208.397	0.0819672	0.277778	1	1	1	3.00767e-11	1.41188e-07
544		SRGN	14	0.018661	3	160.763	0.0491803	0.214286	1	1	1	8.11613e-07	0.00237893
545		HK1	15	0.0199939	3	150.046	0.0491803	0.2	1	1	1	1.01355e-06	0.00237893
546		SAMD4A	15	0.0199939	3	150.046	0.0491803	0.2	1	1	1	1.01355e-06	0.00237893
547		GCH1	15	0.0199939	3	150.046	0.0491803	0.2	1	1	1	1.01355e-06	0.00237893
548		KIF1BP	16	0.0213268	3	140.668	0.0491803	0.1875	1	1	1	1.24626e-06	0.00260012
549		CLEC2D	21	0.0279914	3	107.176	0.0491803	0.142857	1	1	1	2.94584e-06	0.00553141
550		FOSL2	22	0.0293244	3	102.304	0.0491803	0.136364	1	1	1	3.40774e-06	0.00581701
551		MAMSTR	3	0.00399878	2	500.153	0.0327869	0.666667	1	1	1	5.2383e-06	0.00614747
552		RNPEPL1	3	0.00399878	2	500.153	0.0327869	0.666667	1	1	1	5.2383e-06	0.00614747
553		CCAR1	3	0.00399878	2	500.153	0.0327869	0.666667	1	1	1	5.2383e-06	0.00614747
554		STOX1	3	0.00399878	2	500.153	0.0327869	0.666667	1	1	1	5.2383e-06	0.00614747
555		VPS26A	3	0.00399878	2	500.153	0.0327869	0.666667	1	1	1	5.2383e-06	0.00614747
556		CA11	4	0.0053317	2	375.115	0.0327869	0.5	1	1	1	1.04676e-05	0.0103447
557		DDX50	4	0.0053317	2	375.115	0.0327869	0.5	1	1	1	1.04676e-05	0.0103447
558		DLGAP5	4	0.0053317	2	375.115	0.0327869	0.5	1	1	1	1.04676e-05	0.0103447
559		CAPN10	6	0.00799755	2	250.077	0.0327869	0.333333	1	1	1	2.6124e-05	0.0233586
560		HKDC1	6	0.00799755	2	250.077	0.0327869	0.333333	1	1	1	2.6124e-05	0.0233586
561	62	SLC37A3	22	0.0447076	5	111.838	0.0537634	0.227273	1	1	1	7.96338e-10	1.49528e-05
562		KDM7A	26	0.0528363	5	94.6319	0.0537634	0.192308	1	1	1	1.97647e-09	1.85561e-05
563		FBXL12	5	0.0101608	3	295.252	0.0322581	0.6	1	1	1	8.10003e-08	0.000506981
564		RECK	9	0.0182895	3	164.029	0.0322581	0.333333	1	1	1	6.76398e-07	0.00317518
565		DTX1	10	0.0203217	3	147.626	0.0322581	0.3	1	1	1	9.64858e-07	0.00362343
566		GPR171	12	0.024386	3	123.022	0.0322581	0.25	1	1	1	1.7637e-06	0.00551948
567		BCL2	47	0.0955118	4	41.8797	0.0430108	0.0851064	1	1	1	2.66548e-06	0.00714995
568		PHLPP1	49	0.0995761	4	40.1703	0.0430108	0.0816327	1	1	1	3.15644e-06	0.00740855
569		RSPH3	16	0.0325146	3	92.2661	0.0322581	0.1875	1	1	1	4.463e-06	0.0093113
570		LSM14B	3	0.0060965	2	328.057	0.0215054	0.666667	1	1	1	1.22399e-05	0.0176791
571		CCDC107	3	0.0060965	2	328.057	0.0215054	0.666667	1	1	1	1.22399e-05	0.0176791
572		ATP5H	3	0.0060965	2	328.057	0.0215054	0.666667	1	1	1	1.22399e-05	0.0176791
573		C19orf60	3	0.0060965	2	328.057	0.0215054	0.666667	1	1	1	1.22399e-05	0.0176791
574		SPSB2	4	0.00812866	2	246.043	0.0215054	0.5	1	1	1	2.44473e-05	0.0327891
575		KCTD2	5	0.0101608	2	196.834	0.0215054	0.4	1	1	1	4.06915e-05	0.0477541
576		ZNF846	5	0.0101608	2	196.834	0.0215054	0.4	1	1	1	4.06915e-05	0.0477541
577	63	GLRX	15	0.0147496	5	338.993	0.111111	0.333333	1	1	1	2.17787e-12	3.82471e-08
578		RFESD	5	0.00491653	4	813.582	0.0888889	0.8	1	1	1	4.07383e-12	3.82471e-08
579		RHOBTB3	8	0.00786644	4	508.489	0.0888889	0.5	1	1	1	5.6911e-11	3.56206e-07
580		PDIK1L	9	0.00884975	3	338.993	0.0666667	0.333333	1	1	1	7.43148e-08	0.000348852
581		ELL2	10	0.00983306	3	305.093	0.0666667	0.3	1	1	1	1.06091e-07	0.000398414
582		GPR150	2	0.00196661	2	1016.98	0.0444444	1	1	1	1	9.45424e-07	0.00295871
583		TSPO	3	0.00294992	2	677.985	0.0444444	0.666667	1	1	1	2.8345e-06	0.00760333
584		MCAT	4	0.00393322	2	508.489	0.0444444	0.5	1	1	1	5.66544e-06	0.0132975
585		TMEM211	8	0.00786644	2	254.244	0.0444444	0.25	1	1	1	2.63725e-05	0.0495197
586		CRYBB3	8	0.00786644	2	254.244	0.0444444	0.25	1	1	1	2.63725e-05	0.0495197
587	64	DCTN1	6	0.00655537	3	457.64	0.06	0.5	1	1	1	2.44844e-08	0.000229872
588		RTKN	6	0.00655537	3	457.64	0.06	0.5	1	1	1	2.44844e-08	0.000229872
589		SPDYE3	9	0.00983306	3	305.093	0.06	0.333333	1	1	1	1.02597e-07	0.000642156
590		ARL4D	10	0.0109256	3	274.584	0.06	0.3	1	1	1	1.46455e-07	0.000687494
591		ATXN7L1	18	0.0196661	3	152.547	0.06	0.166667	1	1	1	9.89772e-07	0.00366102
592		AAED1	2	0.00218512	2	915.28	0.04	1	1	1	1	1.16984e-06	0.00366102
593		CDC14B	4	0.00437025	2	457.64	0.04	0.5	1	1	1	7.00925e-06	0.0188018
594		LAMTOR4	5	0.00546281	2	366.112	0.04	0.4	1	1	1	1.16739e-05	0.0243557
595		NYAP1	5	0.00546281	2	366.112	0.04	0.4	1	1	1	1.16739e-05	0.0243557
596		PILRB	6	0.00655537	2	305.093	0.04	0.333333	1	1	1	1.74986e-05	0.027381
597		ZCWPW1	6	0.00655537	2	305.093	0.04	0.333333	1	1	1	1.74986e-05	0.027381
598		HABP4	6	0.00655537	2	305.093	0.04	0.333333	1	1	1	1.74986e-05	0.027381
599	65	HTT	16	0.017481	7	400.435	0.14	0.4375	1	1	1	1.36041e-17	2.55444e-13
600		SH3BP2	7	0.00764793	4	523.017	0.08	0.571429	1	1	1	4.40034e-11	4.13126e-07
601		ADD1	9	0.00983306	4	406.791	0.08	0.444444	1	1	1	1.58158e-10	9.89908e-07
602		DEPDC5	10	0.0109256	4	366.112	0.08	0.4	1	1	1	2.63384e-10	1.23639e-06
603		PISD	15	0.0163884	4	244.075	0.08	0.266667	1	1	1	1.70512e-09	6.40342e-06
604		RGS12	18	0.0196661	4	203.396	0.08	0.222222	1	1	1	3.81326e-09	1.19336e-05
605		GRK4	6	0.00655537	3	457.64	0.06	0.5	1	1	1	2.44844e-08	6.56777e-05
606		PIK3IP1	7	0.00764793	3	392.263	0.06	0.428571	1	1	1	4.28147e-08	0.000100492
607		MFSD10	8	0.00874049	3	343.23	0.06	0.375	1	1	1	6.84508e-08	0.000142811
608		LIMK2	9	0.00983306	3	305.093	0.06	0.333333	1	1	1	1.02597e-07	0.000175133
609		SFI1	9	0.00983306	3	305.093	0.06	0.333333	1	1	1	1.02597e-07	0.000175133
610		TNIP2	15	0.0163884	3	183.056	0.06	0.2	1	1	1	5.53172e-07	0.000865575
611		STRADB	5	0.00546281	2	366.112	0.04	0.4	1	1	1	1.16739e-05	0.0146134
612		PATZ1	5	0.00546281	2	366.112	0.04	0.4	1	1	1	1.16739e-05	0.0146134
613		METTL22	5	0.00546281	2	366.112	0.04	0.4	1	1	1	1.16739e-05	0.0146134
614		RNF185	6	0.00655537	2	305.093	0.04	0.333333	1	1	1	1.74986e-05	0.0205357
615		TRAK2	8	0.00874049	2	228.82	0.04	0.25	1	1	1	3.26184e-05	0.036028
616	66	FGR	13	0.00653352	6	918.341	0.26087	0.461539	1	1	1	1.35511e-17	2.54448e-13
617		AHDC1	14	0.0070361	5	710.621	0.217391	0.357143	1	1	1	4.01616e-14	3.77057e-10
618		IFI6	12	0.00603094	4	663.246	0.173913	0.333333	1	1	1	2.39228e-11	1.49733e-07
619		WASF2	27	0.0135696	4	294.776	0.173913	0.148148	1	1	1	8.43955e-10	3.96174e-06
620		SYTL1	8	0.00402063	3	746.152	0.130435	0.375	1	1	1	6.19873e-09	2.32787e-05
621		PPP1R8	4	0.00201031	2	994.87	0.0869565	0.5	1	1	1	1.44876e-06	0.00453391
622		THEMIS2	5	0.00251289	2	795.896	0.0869565	0.4	1	1	1	2.41387e-06	0.00647503
623		MAP3K6	6	0.00301547	2	663.246	0.0869565	0.333333	1	1	1	3.61969e-06	0.00849587
624	67	MXD4	12	0.0191417	5	261.21	0.0684932	0.416667	1	1	1	7.05171e-12	6.62049e-08
625		FASN	12	0.0191417	5	261.21	0.0684932	0.416667	1	1	1	7.05171e-12	6.62049e-08
626		ZFYVE28	13	0.0207368	5	241.117	0.0684932	0.384615	1	1	1	1.14448e-11	7.16332e-08
627		TTF2	8	0.0127611	4	313.452	0.0547945	0.5	1	1	1	4.14929e-10	1.94778e-06
628		CCDC57	9	0.0143563	4	278.624	0.0547945	0.444444	1	1	1	7.45972e-10	2.80142e-06
629		LMO4	12	0.0191417	4	208.968	0.0547945	0.333333	1	1	1	2.92001e-09	9.13818e-06
630		CD101	11	0.0175465	3	170.974	0.0410959	0.272727	1	1	1	6.366e-07	0.00170763
631		TCFL5	16	0.0255222	3	117.544	0.0410959	0.1875	1	1	1	2.14822e-06	0.00504215
632		HAUS3	2	0.00319028	2	626.904	0.0273973	1	1	1	1	2.50967e-06	0.00523601
633		NR4A1	3	0.00478542	2	417.936	0.0273973	0.666667	1	1	1	7.52123e-06	0.0141226
634		COL9A3	5	0.0079757	2	250.762	0.0273973	0.4	1	1	1	2.50189e-05	0.0391484
635		ECI2	5	0.0079757	2	250.762	0.0273973	0.4	1	1	1	2.50189e-05	0.0391484
636		KAT6B	38	0.0606153	3	49.4924	0.0410959	0.0789474	1	1	1	3.15555e-05	0.0455783
637	68	SUCLG2	9	0.0161262	4	248.043	0.0487805	0.444444	1	1	1	1.1978e-09	2.24911e-05
638		ECD	4	0.00716721	3	418.573	0.0365854	0.75	1	1	1	2.21484e-08	0.00020794
639		CLHC1	10	0.017918	3	167.429	0.0365854	0.3	1	1	1	6.59309e-07	0.00412661
640		DDIAS	14	0.0250852	3	119.592	0.0365854	0.214286	1	1	1	1.98957e-06	0.00933954
641		NUDT13	2	0.0035836	2	558.098	0.0243902	1	1	1	1	3.17147e-06	0.00992511
642		RNFT2	2	0.0035836	2	558.098	0.0243902	1	1	1	1	3.17147e-06	0.00992511
643		DNAJC9	3	0.0053754	2	372.065	0.0243902	0.666667	1	1	1	9.50332e-06	0.025492
644	69	ZFP64	10	0.0115812	5	431.736	0.0943396	0.5	1	1	1	4.30519e-13	8.08385e-09
645		MANBA	29	0.0335853	5	148.874	0.0943396	0.172414	1	1	1	1.99539e-10	1.87337e-06
646		TSHZ2	19	0.0220042	4	181.784	0.0754717	0.210526	1	1	1	6.13172e-09	3.83784e-05
647		UBE2D3	10	0.0115812	3	259.041	0.0566038	0.3	1	1	1	1.74983e-07	0.00065713
648		TRAF3IP3	10	0.0115812	3	259.041	0.0566038	0.3	1	1	1	1.74983e-07	0.00065713
649		TSPAN31	2	0.00231623	2	863.472	0.0377359	1	1	1	1	1.31595e-06	0.00411828
650		NFKB1	26	0.030111	3	99.6313	0.0566038	0.115385	1	1	1	3.74191e-06	0.00823044
651		NUMA1	3	0.00347435	2	575.648	0.0377359	0.666667	1	1	1	3.94493e-06	0.00823044
652		LAMTOR1	3	0.00347435	2	575.648	0.0377359	0.666667	1	1	1	3.94493e-06	0.00823044
653		IRF6	6	0.00694869	2	287.824	0.0377359	0.333333	1	1	1	1.96807e-05	0.033595
654		LINS1	6	0.00694869	2	287.824	0.0377359	0.333333	1	1	1	1.96807e-05	0.033595
655	70	JAM3	11	0.0173062	4	231.131	0.0555556	0.363636	1	1	1	1.84246e-09	3.45958e-05
656		PSTPIP1	11	0.0173062	3	173.349	0.0416667	0.272727	1	1	1	6.10519e-07	0.00573185
657		TSPAN3	15	0.0235993	3	127.122	0.0416667	0.2	1	1	1	1.67595e-06	0.0104898
658	71	CD63	3	0.00176995	2	1129.97	0.0740741	0.666667	1	1	1	1.00522e-06	0.00471876
659		ESYT1	3	0.00176995	2	1129.97	0.0740741	0.666667	1	1	1	1.00522e-06	0.00471876
660		MYL6B	3	0.00176995	2	1129.97	0.0740741	0.666667	1	1	1	1.00522e-06	0.00471876
661		NFATC2IP	3	0.00176995	2	1129.97	0.0740741	0.666667	1	1	1	1.00522e-06	0.00471876
662		DGKA	5	0.00294992	2	677.985	0.0740741	0.4	1	1	1	3.3483e-06	0.0104785
663		PMEL	5	0.00294992	2	677.985	0.0740741	0.4	1	1	1	3.3483e-06	0.0104785
664	72	CATIP	11	0.00504764	4	792.45	0.190476	0.363636	1	1	1	1.07857e-11	2.02522e-07
665		TMBIM1	11	0.00504764	3	594.338	0.142857	0.272727	1	1	1	1.37062e-08	0.000128681
666		DTD1	5	0.00229438	2	871.695	0.0952381	0.4	1	1	1	2.00378e-06	0.0125417
667	73	DUS4L	2	0.000917752	2	2179.24	0.0952381	1	1	1	1	2.00545e-07	0.00376562
668	74	PPP4R4	5	0.0069924	3	429.038	0.046875	0.6	1	1	1	2.60315e-08	0.000244397
669		EMC4	5	0.0069924	3	429.038	0.046875	0.6	1	1	1	2.60315e-08	0.000244397
670		ADNP	7	0.00978935	3	306.455	0.046875	0.428571	1	1	1	9.09284e-08	0.000569121
671		BCAS4	9	0.0125863	3	238.354	0.046875	0.333333	1	1	1	2.17792e-07	0.00102237
672		SMAGP	10	0.0139848	3	214.519	0.046875	0.3	1	1	1	3.1082e-07	0.00116726
673		SKI	11	0.0153833	3	195.017	0.046875	0.272727	1	1	1	4.26951e-07	0.00133614
674		FAAP20	13	0.0181802	3	165.014	0.046875	0.230769	1	1	1	7.3857e-07	0.00198116
675		HIGD1C	5	0.0069924	2	286.025	0.03125	0.4	1	1	1	1.92002e-05	0.0300435
676		SLC11A2	5	0.0069924	2	286.025	0.03125	0.4	1	1	1	1.92002e-05	0.0300435
677		SLC4A8	5	0.0069924	2	286.025	0.03125	0.4	1	1	1	1.92002e-05	0.0300435
678		SLC12A6	5	0.0069924	2	286.025	0.03125	0.4	1	1	1	1.92002e-05	0.0300435
679		ZNF624	5	0.0069924	2	286.025	0.03125	0.4	1	1	1	1.92002e-05	0.0300435
680		TFCP2	6	0.00839088	2	238.354	0.03125	0.333333	1	1	1	2.87742e-05	0.0385924
681		POU6F1	6	0.00839088	2	238.354	0.03125	0.333333	1	1	1	2.87742e-05	0.0385924
682	75	SGO2	2	0.000262215	2	7627.33	0.333333	1	1	1	1	1.43246e-08	0.000268973
683		KCTD18	8	0.00104886	2	1906.83	0.333333	0.25	1	1	1	4.00949e-07	0.00376431
684	76	TOB1	30	0.0229438	3	130.754	0.0857143	0.1	1	1	1	1.64019e-06	0.0307978
685	77	HIVEP3	28	0.0244734	5	204.304	0.125	0.178571	1	1	1	3.81052e-11	7.155e-07
686		PLEKHO1	17	0.0148588	4	269.2	0.1	0.235294	1	1	1	1.18057e-09	1.10838e-05
687		EDN2	27	0.0235993	4	169.496	0.1	0.148148	1	1	1	8.65088e-09	5.41458e-05
688		ANP32E	8	0.0069924	3	429.038	0.075	0.375	1	1	1	3.45331e-08	0.000129686
689		UBE2J1	8	0.0069924	3	429.038	0.075	0.375	1	1	1	3.45331e-08	0.000129686
690		VPS45	10	0.00874049	3	343.23	0.075	0.3	1	1	1	7.39098e-08	0.000231301
691		OTUD7B	3	0.00262215	2	762.733	0.05	0.666667	1	1	1	2.2334e-06	0.00599094
692		HIST2H2AB	4	0.0034962	2	572.05	0.05	0.5	1	1	1	4.46433e-06	0.00931408
693		SV2A	4	0.0034962	2	572.05	0.05	0.5	1	1	1	4.46433e-06	0.00931408
694		RRAGD	8	0.0069924	2	286.025	0.05	0.25	1	1	1	2.07875e-05	0.0390326
695	78	TCF20	27	0.0194694	6	308.175	0.181818	0.222222	1	1	1	2.54328e-14	4.77551e-10
696		SREBF2	17	0.0122585	5	407.879	0.151515	0.294118	1	1	1	8.72795e-13	8.19423e-09
697		NFAM1	27	0.0194694	5	256.813	0.151515	0.185185	1	1	1	1.13287e-11	7.09065e-08
698		SHISA8	14	0.0100953	4	396.225	0.121212	0.285714	1	1	1	2.23018e-10	1.0469e-06
699		PCBP3	22	0.015864	4	252.143	0.121212	0.181818	1	1	1	1.62315e-09	6.09557e-06
700		COL6A1	14	0.0100953	3	297.169	0.0909091	0.214286	1	1	1	1.23661e-07	0.000386998
701		FAM109B	2	0.00144218	2	1386.79	0.0606061	1	1	1	1	5.04226e-07	0.00135255
702		TNFRSF13C	3	0.00216327	2	924.525	0.0606061	0.666667	1	1	1	1.512e-06	0.00354884
703		NAGA	4	0.00288436	2	693.394	0.0606061	0.5	1	1	1	3.02263e-06	0.00630621
704		CENPM	6	0.00432655	2	462.263	0.0606061	0.333333	1	1	1	7.54974e-06	0.0141761
705		ACO2	7	0.00504764	2	396.225	0.0606061	0.285714	1	1	1	1.05649e-05	0.0165314
706		POLR3H	7	0.00504764	2	396.225	0.0606061	0.285714	1	1	1	1.05649e-05	0.0165314
707		TOB2	9	0.00648982	2	308.175	0.0606061	0.222222	1	1	1	1.80948e-05	0.0261359
708		CCDC134	10	0.00721091	2	277.358	0.0606061	0.2	1	1	1	2.26083e-05	0.0303226
709		TEF	11	0.007932	2	252.143	0.0606061	0.181818	1	1	1	2.76199e-05	0.0345747
710	79	CYSTM1	18	0.011013	4	363.206	0.142857	0.222222	1	1	1	3.40852e-10	3.20009e-06
711		PFDN1	18	0.011013	4	363.206	0.142857	0.222222	1	1	1	3.40852e-10	3.20009e-06
712		PURA	3	0.0018355	2	1089.62	0.0714286	0.666667	1	1	1	1.08253e-06	0.00677556
713		TMEM161A	4	0.00244734	2	817.214	0.0714286	0.5	1	1	1	2.16424e-06	0.0101595
714		HBEGF	6	0.00367101	2	544.809	0.0714286	0.333333	1	1	1	5.4065e-06	0.0203036
715	80	DLX6	4	0.000874049	2	2288.2	0.2	0.5	1	1	1	2.57783e-07	0.00242019
716		JKAMP	4	0.000874049	2	2288.2	0.2	0.5	1	1	1	2.57783e-07	0.00242019
717		SLC25A13	6	0.00131107	2	1525.47	0.2	0.333333	1	1	1	6.44307e-07	0.00403272
718		GRAP	8	0.0017481	2	1144.1	0.2	0.25	1	1	1	1.20243e-06	0.00451559
719		EPN2	8	0.0017481	2	1144.1	0.2	0.25	1	1	1	1.20243e-06	0.00451559
720	81	CD8A	8	0.00279696	3	1072.59	0.1875	0.375	1	1	1	1.9612e-09	2.76132e-05
721		PKIG	9	0.00314658	3	953.417	0.1875	0.333333	1	1	1	2.94117e-09	2.76132e-05
722		ADA	11	0.00384582	3	780.068	0.1875	0.272727	1	1	1	5.77483e-09	3.61447e-05
723		RNF103-CHMP3	4	0.00139848	2	1430.12	0.125	0.5	1	1	1	6.87301e-07	0.00322636
724	82	\	\	\	\	\	\	\	\	\	\	\	\	\
725	83	ZNF763	2	0.00126737	2	1578.07	0.0689655	1	1	1	1	3.87719e-07	0.0036401
726		ZNF570	2	0.00126737	2	1578.07	0.0689655	1	1	1	1	3.87719e-07	0.0036401
727		ZNF844	3	0.00190106	2	1052.05	0.0689655	0.666667	1	1	1	1.1627e-06	0.00727735
728		HKR1	4	0.00253474	2	789.034	0.0689655	0.5	1	1	1	2.32449e-06	0.0109117
729		PTPRO	7	0.0044358	2	450.877	0.0689655	0.285714	1	1	1	8.12611e-06	0.0305168
730		SLC35E1	8	0.00506949	2	394.517	0.0689655	0.25	1	1	1	1.08305e-05	0.0338942
731		EPS8	9	0.00570317	2	350.682	0.0689655	0.222222	1	1	1	1.39195e-05	0.0373381
732		SLC25A3	10	0.00633686	2	315.614	0.0689655	0.2	1	1	1	1.73926e-05	0.0408225
733	84	ACVR1C	12	0.0215016	4	186.032	0.0487805	0.333333	1	1	1	4.68643e-09	4.23112e-05
734		SNX20	12	0.0215016	4	186.032	0.0487805	0.333333	1	1	1	4.68643e-09	4.23112e-05
735		NKD1	13	0.0232934	4	171.722	0.0487805	0.307692	1	1	1	6.76005e-09	4.23112e-05
736		INPP5F	14	0.0250852	4	159.456	0.0487805	0.285714	1	1	1	9.45118e-09	4.43662e-05
737		EZH2	16	0.0286688	4	139.524	0.0487805	0.25	1	1	1	1.71371e-08	6.43568e-05
738		EGR1	8	0.0143344	3	209.287	0.0365854	0.375	1	1	1	3.08475e-07	0.000827463
739		BAG3	8	0.0143344	3	209.287	0.0365854	0.375	1	1	1	3.08475e-07	0.000827463
740		ETF1	10	0.017918	3	167.429	0.0365854	0.3	1	1	1	6.59309e-07	0.00154748
741		PDIA4	11	0.0197098	3	152.208	0.0365854	0.272727	1	1	1	9.05376e-07	0.00188892
742		CYTIP	15	0.026877	3	111.62	0.0365854	0.2	1	1	1	2.48375e-06	0.00466373
743		SMNDC1	16	0.0286688	3	104.643	0.0365854	0.1875	1	1	1	3.05296e-06	0.00521141
744		PIK3R6	21	0.0376278	3	79.7282	0.0365854	0.142857	1	1	1	7.20402e-06	0.0111527
745		DNPH1	3	0.0053754	2	372.065	0.0243902	0.666667	1	1	1	9.50332e-06	0.0111527
746		KIF21A	3	0.0053754	2	372.065	0.0243902	0.666667	1	1	1	9.50332e-06	0.0111527
747		ABCD2	3	0.0053754	2	372.065	0.0243902	0.666667	1	1	1	9.50332e-06	0.0111527
748		CCDC42	3	0.0053754	2	372.065	0.0243902	0.666667	1	1	1	9.50332e-06	0.0111527
749		PIK3R5	24	0.0430032	3	69.7622	0.0365854	0.125	1	1	1	1.09206e-05	0.0120622
750		CUL9	4	0.00716721	2	279.049	0.0243902	0.5	1	1	1	1.89845e-05	0.019804
751		TMEM250	5	0.00895901	2	223.239	0.0243902	0.4	1	1	1	3.16039e-05	0.0296714
752		C12orf40	5	0.00895901	2	223.239	0.0243902	0.4	1	1	1	3.16039e-05	0.0296714
753		POLD4	6	0.0107508	2	186.032	0.0243902	0.333333	1	1	1	4.73507e-05	0.0423383
754	85	RIC8B	10	0.0176995	3	169.496	0.037037	0.3	1	1	1	6.35261e-07	0.00944008
755		PSMC4	12	0.0212394	3	141.247	0.037037	0.25	1	1	1	1.16167e-06	0.00944008
756		FBL	13	0.0230094	3	130.382	0.037037	0.230769	1	1	1	1.50824e-06	0.00944008
757		IFT43	2	0.0035399	2	564.988	0.0246914	1	1	1	1	3.09412e-06	0.0133983
758		TSPAN18	17	0.0300891	3	99.7037	0.037037	0.176471	1	1	1	3.56774e-06	0.0133983
759		CD82	21	0.0371689	3	80.7125	0.037037	0.142857	1	1	1	6.94251e-06	0.0217266
760		TOX4	3	0.00530985	2	376.658	0.0246914	0.666667	1	1	1	9.27166e-06	0.0248706
761	86	\	\	\	\	\	\	\	\	\	\	\	\	\
762	87	VAV1	8	0.0134604	4	297.169	0.0519481	0.5	1	1	1	5.15749e-10	9.68421e-06
763		EFCAB11	15	0.0252382	4	158.49	0.0519481	0.266667	1	1	1	9.96762e-09	9.3581e-05
764		PLXNA4	19	0.0319684	4	125.124	0.0519481	0.210526	1	1	1	2.81595e-08	0.00017625
765		CHFR	8	0.0134604	3	222.877	0.038961	0.375	1	1	1	2.54903e-07	0.00119658
766		BCL11A	12	0.0201905	3	148.584	0.038961	0.25	1	1	1	9.96558e-07	0.00374247
767		FOXN3	47	0.0790796	4	50.5819	0.0519481	0.0851064	1	1	1	1.25037e-06	0.00391302
768		PODXL	14	0.0235556	3	127.358	0.038961	0.214286	1	1	1	1.64486e-06	0.00441221
769		PSME1	2	0.00336509	2	594.338	0.025974	1	1	1	1	2.79425e-06	0.00524677
770		GMPR2	2	0.00336509	2	594.338	0.025974	1	1	1	1	2.79425e-06	0.00524677
771		LTB4R	2	0.00336509	2	594.338	0.025974	1	1	1	1	2.79425e-06	0.00524677
772		ZNF605	3	0.00504764	2	396.225	0.025974	0.666667	1	1	1	8.3736e-06	0.0142937
773		ASPH	5	0.00841273	2	237.735	0.025974	0.4	1	1	1	2.78511e-05	0.0402276
774		RABGGTA	5	0.00841273	2	237.735	0.025974	0.4	1	1	1	2.78511e-05	0.0402276
775	88	IL15RA	8	0.011013	4	363.206	0.0634921	0.5	1	1	1	2.27237e-10	4.26683e-06
776		IL2RA	10	0.0137663	4	290.565	0.0634921	0.4	1	1	1	6.80307e-10	6.38706e-06
777		RBM17	8	0.011013	3	272.405	0.0476191	0.375	1	1	1	1.38539e-07	0.000867112
778		TPST1	11	0.0151429	3	198.113	0.0476191	0.272727	1	1	1	4.06991e-07	0.00191052
779		OPN3	3	0.00412988	2	484.275	0.031746	0.666667	1	1	1	5.59022e-06	0.0209935
780	89	CMTR1	5	0.00152959	3	1961.31	0.214286	0.6	1	1	1	2.27799e-10	4.27739e-06
781	90	LRFN2	9	0.013373	4	299.111	0.0588235	0.444444	1	1	1	5.58395e-10	1.0485e-05
782		TRAPPC12	15	0.0222883	4	179.467	0.0588235	0.266667	1	1	1	6.00879e-09	5.64136e-05
783		SHQ1	17	0.02526	4	158.353	0.0588235	0.235294	1	1	1	1.04535e-08	6.54281e-05
784		MOCS1	6	0.00891531	3	336.5	0.0441177	0.5	1	1	1	6.25497e-08	0.000293624
785		MYT1L	12	0.0178306	3	168.25	0.0441177	0.25	1	1	1	6.83662e-07	0.00256743
786		NCR3	3	0.00445765	2	448.667	0.0294118	0.666667	1	1	1	6.52002e-06	0.0204044
787		CUL3	29	0.0430906	3	69.6207	0.0441177	0.103448	1	1	1	1.11513e-05	0.0244617
788		DOCK10	29	0.0430906	3	69.6207	0.0441177	0.103448	1	1	1	1.11513e-05	0.0244617
789		DDX39B	4	0.00594354	2	336.5	0.0294118	0.5	1	1	1	1.30275e-05	0.0244617
790		NFKBIL1	4	0.00594354	2	336.5	0.0294118	0.5	1	1	1	1.30275e-05	0.0244617
791		RYBP	33	0.0490342	3	61.1818	0.0441177	0.0909091	1	1	1	1.65799e-05	0.0283019
792		HSPA1B	5	0.00742942	2	269.2	0.0294118	0.4	1	1	1	2.16916e-05	0.031331
793		NEU1	5	0.00742942	2	269.2	0.0294118	0.4	1	1	1	2.16916e-05	0.031331
794		DSN1	6	0.00891531	2	224.333	0.0294118	0.333333	1	1	1	3.25062e-05	0.038148
795		ZFAT	6	0.00891531	2	224.333	0.0294118	0.333333	1	1	1	3.25062e-05	0.038148
796		CTPS1	6	0.00891531	2	224.333	0.0294118	0.333333	1	1	1	3.25062e-05	0.038148
797	91	DUSP16	28	0.0532296	8	150.292	0.091954	0.285714	1	1	1	3.69328e-16	6.93487e-12
798		BORCS5	25	0.0475264	7	147.286	0.0804598	0.28	1	1	1	3.27741e-14	3.077e-10
799		DDX47	9	0.0171095	4	233.788	0.045977	0.444444	1	1	1	1.52368e-09	9.53673e-06
800		APOLD1	5	0.00950529	3	315.614	0.0344828	0.6	1	1	1	6.61754e-08	0.000248515
801		TAF4B	5	0.00950529	3	315.614	0.0344828	0.6	1	1	1	6.61754e-08	0.000248515
802		MINK1	7	0.0133074	3	225.438	0.0344828	0.428571	1	1	1	2.30977e-07	0.000722842
803		GPR88	30	0.0570317	4	70.1364	0.045977	0.133333	1	1	1	3.21454e-07	0.000862277
804		CDC14A	31	0.0589328	4	67.8739	0.045977	0.129032	1	1	1	3.68542e-07	0.000865014
805		CHRNE	9	0.0171095	3	175.341	0.0344828	0.333333	1	1	1	5.52819e-07	0.00115337
806		PPP6R2	14	0.0266148	3	112.719	0.0344828	0.214286	1	1	1	2.37912e-06	0.00406115
807		SBF1	14	0.0266148	3	112.719	0.0344828	0.214286	1	1	1	2.37912e-06	0.00406115
808		CDKN1B	3	0.00570317	2	350.682	0.0229885	0.666667	1	1	1	1.07044e-05	0.0154613
809		CAMTA2	3	0.00570317	2	350.682	0.0229885	0.666667	1	1	1	1.07044e-05	0.0154613
810		GTPBP8	4	0.00760423	2	263.012	0.0229885	0.5	1	1	1	2.13823e-05	0.0236174
811		TRAF2	4	0.00760423	2	263.012	0.0229885	0.5	1	1	1	2.13823e-05	0.0236174
812		GSG1	4	0.00760423	2	263.012	0.0229885	0.5	1	1	1	2.13823e-05	0.0236174
813		PSMA8	4	0.00760423	2	263.012	0.0229885	0.5	1	1	1	2.13823e-05	0.0236174
814		ARL9	5	0.00950529	2	210.409	0.0229885	0.4	1	1	1	3.5593e-05	0.0334165
815		SPAG7	5	0.00950529	2	210.409	0.0229885	0.4	1	1	1	3.5593e-05	0.0334165
816		KIF1C	5	0.00950529	2	210.409	0.0229885	0.4	1	1	1	3.5593e-05	0.0334165
817		HOPX	6	0.0114064	2	175.341	0.0229885	0.333333	1	1	1	5.33235e-05	0.0455116
818		MIS12	6	0.0114064	2	175.341	0.0229885	0.333333	1	1	1	5.33235e-05	0.0455116
819	92	\	\	\	\	\	\	\	\	\	\	\	\	\
820	93	RPGRIP1L	5	0.00207587	2	963.453	0.105263	0.4	1	1	1	1.63179e-06	0.0128625
821		FTO	6	0.00249104	2	802.877	0.105263	0.333333	1	1	1	2.44708e-06	0.0128625
822		DUOX1	7	0.00290621	2	688.181	0.105263	0.285714	1	1	1	3.42507e-06	0.0128625
823		SHF	7	0.00290621	2	688.181	0.105263	0.285714	1	1	1	3.42507e-06	0.0128625
824		ZNF114	7	0.00290621	2	688.181	0.105263	0.285714	1	1	1	3.42507e-06	0.0128625
825		CARD8	8	0.00332139	2	602.158	0.105263	0.25	1	1	1	4.56563e-06	0.0142881
826		RBL1	11	0.00456691	2	437.933	0.105263	0.181818	1	1	1	8.96153e-06	0.0240387
827		MICALCL	15	0.0062276	2	321.151	0.105263	0.133333	1	1	1	1.70914e-05	0.0401157
828	94	\	\	\	\	\	\	\	\	\	\	\	\	\
829	95	PGAP1	39	0.0443143	5	112.83	0.0961538	0.128205	1	1	1	8.69065e-10	1.63184e-05
830		ANKRD44	45	0.0511319	5	97.7863	0.0961538	0.111111	1	1	1	1.83471e-09	1.72252e-05
831		HSPA8	8	0.00909011	3	330.029	0.0576923	0.375	1	1	1	7.71691e-08	0.000483002
832		RHOT1	13	0.0147714	3	203.095	0.0576923	0.230769	1	1	1	3.92534e-07	0.00184265
833		TGFBR1	20	0.0227253	3	132.012	0.0576923	0.15	1	1	1	1.55588e-06	0.00584294
834	96	\	\	\	\	\	\	\	\	\	\	\	\	\
835	97	FRAT2	11	0.0199502	4	200.5	0.0481928	0.363636	1	1	1	3.28655e-09	6.17116e-05
836		SCARF1	4	0.00725461	3	413.53	0.0361446	0.75	1	1	1	2.29786e-08	0.000215735
837		RRP12	10	0.0181365	3	165.412	0.0361446	0.3	1	1	1	6.83954e-07	0.00428087
838		COQ2	14	0.0253911	3	118.151	0.0361446	0.214286	1	1	1	2.06381e-06	0.00968803
839		PLAC8	18	0.0326458	3	91.8956	0.0361446	0.166667	1	1	1	4.60236e-06	0.0172837
840		PRPF19	3	0.00544096	2	367.582	0.0240964	0.666667	1	1	1	9.73783e-06	0.0265841
841		IQSEC1	23	0.041714	3	71.9183	0.0361446	0.130435	1	1	1	9.92347e-06	0.0265841
842		RPL32	24	0.0435277	3	68.9217	0.0361446	0.125	1	1	1	1.13263e-05	0.0265841
843		FRAT1	4	0.00725461	2	275.687	0.0240964	0.5	1	1	1	1.94527e-05	0.0332057
844		KCTD10	4	0.00725461	2	275.687	0.0240964	0.5	1	1	1	1.94527e-05	0.0332057
845		PTPN21	4	0.00725461	2	275.687	0.0240964	0.5	1	1	1	1.94527e-05	0.0332057
846		UBA3	5	0.00906826	2	220.549	0.0240964	0.4	1	1	1	3.23829e-05	0.0434324
847		DNMBP	5	0.00906826	2	220.549	0.0240964	0.4	1	1	1	3.23829e-05	0.0434324
848		TIMM9	5	0.00906826	2	220.549	0.0240964	0.4	1	1	1	3.23829e-05	0.0434324
849	98	\	\	\	\	\	\	\	\	\	\	\	\	\
850	99	MAP3K9	18	0.00511319	4	782.291	0.307692	0.222222	1	1	1	1.19466e-11	2.24321e-07
851		MED6	11	0.00312473	3	960.084	0.230769	0.272727	1	1	1	2.95045e-09	2.77003e-05
852		UMODL1	15	0.00426099	2	469.374	0.153846	0.133333	1	1	1	7.80496e-06	0.0488512

## Sheet: peak_enrich_pathway
	Cluster	ID	name	Hyper_Total_Regions	Hyper_Expected	Hyper_Foreground_Region_Hits	Hyper_Fold_Enrichment	Hyper_Region_Set_Coverage	Hyper_Term_Region_Coverage	Hyper_Foreground_Gene_Hits	Hyper_Background_Gene_Hits	Total_Genes_Annotated	Hyper_Raw_PValue	Hyper_Adjp_BH
0	0	GO:0034696	response to prostaglandin F	31	0.0230312	5	217.097	0.147059	0.16129	1	2	2	2.78841e-11	3.66927e-07
1		GO:0010225	response to UV-C	64	0.0475483	5	105.156	0.147059	0.078125	1	13	13	1.22963e-09	8.09037e-06
2		GO:0032688	negative regulation of interferon-beta production	73	0.0542348	5	92.1918	0.147059	0.0684932	1	12	12	2.41089e-09	1.0575e-05
3		GO:1903400	L-arginine transmembrane transport	10	0.00742942	3	403.8	0.0882353	0.3	1	1	2	4.47956e-08	0.000117893
4		GO:1990575	mitochondrial L-ornithine transmembrane transport	10	0.00742942	3	403.8	0.0882353	0.3	1	1	1	4.47956e-08	0.000117893
5		GO:1902894	negative regulation of pri-miRNA transcription from RNA polymerase II promoter	145	0.107727	5	46.4138	0.147059	0.0344828	1	10	11	7.69779e-08	0.000154227
6		GO:1902023	L-arginine transport	12	0.00891531	3	336.5	0.0882353	0.25	1	2	3	8.20419e-08	0.000154227
7		GO:0089709	L-histidine transmembrane transport	16	0.0118871	3	252.375	0.0882353	0.1875	1	3	3	2.0841e-07	0.000342808
8		GO:0034694	response to prostaglandin	205	0.152303	5	32.8293	0.147059	0.0243902	1	25	31	4.29978e-07	0.000628676
9		GO:0000066	mitochondrial ornithine transport	23	0.0170877	3	175.565	0.0882353	0.130435	1	2	3	6.56757e-07	0.00078566
10		GO:1903352	L-ornithine transmembrane transport	23	0.0170877	3	175.565	0.0882353	0.130435	1	2	4	6.56757e-07	0.00078566
11		GO:0032648	regulation of interferon-beta production	236	0.175334	5	28.517	0.147059	0.0211864	1	41	46	8.60877e-07	0.000944023
12		GO:1903401	L-lysine transmembrane transport	27	0.0200594	3	149.556	0.0882353	0.111111	1	2	4	1.0825e-06	0.00109574
13		GO:1903826	arginine transmembrane transport	32	0.0237742	3	126.188	0.0882353	0.09375	1	3	5	1.83097e-06	0.00172098
14		GO:0006667	sphinganine metabolic process	34	0.02526	3	118.765	0.0882353	0.0882353	1	3	3	2.20674e-06	0.0019359
15		GO:0015809	arginine transport	37	0.0274889	3	109.135	0.0882353	0.0810811	1	5	7	2.861e-06	0.00233895
16		GO:1902893	regulation of pri-miRNA transcription from RNA polymerase II promoter	305	0.226597	5	22.0656	0.147059	0.0163934	1	26	29	3.02167e-06	0.00233895
17		GO:0032480	negative regulation of type I interferon production	317	0.235513	5	21.2303	0.147059	0.0157729	1	46	47	3.64613e-06	0.00266553
18		GO:0034644	cellular response to UV	324	0.240713	5	20.7716	0.147059	0.0154321	1	65	74	4.05464e-06	0.00280816
19		GO:0015802	basic amino acid transport	54	0.0401189	3	74.7778	0.0882353	0.0555556	1	10	12	9.05461e-06	0.00595748
20		GO:0071347	cellular response to interleukin-1	396	0.294205	5	16.9949	0.147059	0.0126263	1	56	88	1.07059e-05	0.00656084
21		GO:0070542	response to fatty acid	398	0.295691	5	16.9095	0.147059	0.0125628	1	64	81	1.09688e-05	0.00656084
22		GO:0071482	cellular response to light stimulus	402	0.298663	5	16.7413	0.147059	0.0124378	1	80	93	1.15097e-05	0.00658506
23		GO:0048593	camera-type eye morphogenesis	495	0.367756	5	13.596	0.147059	0.010101	1	84	109	3.11629e-05	0.0159558
24		GO:0046519	sphingoid metabolic process	82	0.0609213	3	49.2439	0.0882353	0.0365854	1	11	13	3.18722e-05	0.0159558
25		GO:0034311	diol metabolic process	83	0.0616642	3	48.6506	0.0882353	0.0361446	1	10	12	3.30506e-05	0.0159558
26		GO:0000724	double-strand break repair via homologous recombination	502	0.372957	5	13.4064	0.147059	0.00996016	1	80	85	3.33154e-05	0.0159558
27		GO:0000725	recombinational repair	504	0.374443	5	13.3532	0.147059	0.00992064	1	81	86	3.39512e-05	0.0159558
28		GO:0045117	azole transport	94	0.0698365	3	42.9575	0.0882353	0.0319149	1	13	17	4.79487e-05	0.0217571
29		GO:0009411	response to UV	569	0.422734	5	11.8278	0.147059	0.00878735	1	114	133	6.03e-05	0.0264496
30		GO:0018094	protein polyglycylation	16	0.0118871	2	168.25	0.0588235	0.125	1	4	4	6.38707e-05	0.0271121
31		GO:0060075	regulation of resting membrane potential	18	0.013373	2	149.556	0.0588235	0.111111	1	5	7	8.13592e-05	0.0334564
32		GO:0070555	response to interleukin-1	620	0.460624	5	10.8548	0.147059	0.00806452	1	77	113	9.02869e-05	0.0360026
33	1	GO:0000012	single strand break repair	35	0.0244734	3	122.582	0.09375	0.0857143	2	9	9	2.00168e-06	0.0186826
34		GO:1904877	positive regulation of DNA ligase activity	4	0.00279696	2	715.062	0.0625	0.5	1	1	1	2.83952e-06	0.0186826
35		GO:0019243	methylglyoxal catabolic process to D-lactate via S-lactoyl-glutathione	5	0.0034962	2	572.05	0.0625	0.4	1	2	2	4.73046e-06	0.0207494
36		GO:0021685	cerebellar granular layer structural organization	6	0.00419544	2	476.708	0.0625	0.333333	1	1	1	7.09259e-06	0.0233329
37		GO:0021587	cerebellum morphogenesis	198	0.138449	4	28.8914	0.125	0.020202	2	32	36	1.11163e-05	0.0279505
38		GO:0010836	negative regulation of protein ADP-ribosylation	8	0.00559392	2	357.531	0.0625	0.25	1	3	3	1.32279e-05	0.0279505
39		GO:1904875	regulation of DNA ligase activity	9	0.00629316	2	317.806	0.0625	0.222222	1	2	2	1.69999e-05	0.0279505
40		GO:0021575	hindbrain morphogenesis	224	0.15663	4	25.5379	0.125	0.0178571	2	36	40	1.8043e-05	0.0279505
41		GO:1903518	positive regulation of single strand break repair	10	0.0069924	2	286.025	0.0625	0.2	1	2	2	2.12406e-05	0.0279505
42		GO:1990414	replication-born double-strand break repair via sister chromatid exchange	10	0.0069924	2	286.025	0.0625	0.2	1	3	3	2.12406e-05	0.0279505
43		GO:0061819	telomeric DNA-containing double minutes formation	12	0.00839088	2	238.354	0.0625	0.166667	1	3	3	3.11257e-05	0.0315064
44		GO:1903516	regulation of single strand break repair	12	0.00839088	2	238.354	0.0625	0.166667	1	3	3	3.11257e-05	0.0315064
45		GO:1905765	negative regulation of protection from non-homologous end joining at telomere	12	0.00839088	2	238.354	0.0625	0.166667	1	3	3	3.11257e-05	0.0315064
46		GO:1904506	negative regulation of telomere maintenance in response to DNA damage	13	0.00909011	2	220.019	0.0625	0.153846	1	4	4	3.67688e-05	0.0345601
47		GO:0051351	positive regulation of ligase activity	15	0.0104886	2	190.683	0.0625	0.133333	1	5	7	4.94533e-05	0.0406722
48		GO:0060051	negative regulation of protein glycosylation	15	0.0104886	2	190.683	0.0625	0.133333	1	5	6	4.94533e-05	0.0406722
49		GO:0032487	regulation of Rap protein signal transduction	16	0.0111878	2	178.766	0.0625	0.125	1	3	3	5.64933e-05	0.0437292
50	2	\	\	\	\	\	\	\	\	\	\	\	\	\
51	3	GO:0010761	fibroblast migration	90	0.102264	6	58.6718	0.115385	0.0666667	3	9	10	9.24372e-10	1.21638e-05
52		GO:0035747	natural killer cell chemotaxis	29	0.0329517	4	121.39	0.0769231	0.137931	1	2	3	3.44564e-08	0.000226706
53		GO:0002679	respiratory burst involved in defense response	39	0.0443143	4	90.2643	0.0769231	0.102564	1	5	5	1.18327e-07	0.000519023
54		GO:0060374	mast cell differentiation	42	0.0477231	4	83.8169	0.0769231	0.0952381	1	3	3	1.60619e-07	0.000528396
55		GO:0002551	mast cell chemotaxis	45	0.0511319	4	78.2291	0.0769231	0.0888889	1	4	5	2.1327e-07	0.000561283
56		GO:0033031	positive regulation of neutrophil apoptotic process	49	0.055677	4	71.843	0.0769231	0.0816327	1	4	4	3.02261e-07	0.000662908
57		GO:0097531	mast cell migration	53	0.060222	4	66.4209	0.0769231	0.0754717	1	5	6	4.16343e-07	0.000745056
58		GO:0032418	lysosome localization	254	0.288611	6	20.7892	0.115385	0.023622	3	36	39	4.52956e-07	0.000745056
59		GO:0045730	respiratory burst	58	0.0659033	4	60.695	0.0769231	0.0689655	1	14	16	6.00708e-07	0.000820443
60		GO:0031930	mitochondria-nucleus signaling pathway	15	0.017044	3	176.015	0.0576923	0.2	1	1	1	6.23484e-07	0.000820443
61		GO:0010818	T cell chemotaxis	70	0.0795385	4	50.2901	0.0769231	0.0571429	1	8	13	1.2852e-06	0.00145723
62		GO:0033029	regulation of neutrophil apoptotic process	72	0.081811	4	48.8932	0.0769231	0.0555556	1	5	5	1.43962e-06	0.00145723
63		GO:0072672	neutrophil extravasation	72	0.081811	4	48.8932	0.0769231	0.0555556	1	6	7	1.43962e-06	0.00145723
64		GO:1990519	mitochondrial pyrimidine nucleotide import	20	0.0227253	3	132.012	0.0576923	0.15	1	2	2	1.55588e-06	0.00146241
65		GO:0033034	positive regulation of myeloid cell apoptotic process	75	0.0852198	4	46.9374	0.0769231	0.0533333	1	8	8	1.69655e-06	0.00147159
66		GO:0035754	B cell chemotaxis	76	0.0863561	4	46.3198	0.0769231	0.0526316	1	5	6	1.7893e-06	0.00147159
67		GO:0007097	nuclear migration	107	0.12158	4	32.9001	0.0769231	0.0373832	1	12	12	7.01263e-06	0.00542819
68		GO:1901679	nucleotide transmembrane transport	39	0.0443143	3	67.6982	0.0576923	0.0769231	1	7	7	1.22842e-05	0.00896419
69		GO:0072678	T cell migration	125	0.142033	4	28.1625	0.0769231	0.032	1	14	22	1.29722e-05	0.00896419
70		GO:0001779	natural killer cell differentiation	128	0.145442	4	27.5024	0.0769231	0.03125	1	12	12	1.42437e-05	0.00896419
71		GO:0034551	mitochondrial respiratory chain complex III assembly	41	0.0465868	3	64.3959	0.0576923	0.0731707	1	8	9	1.43056e-05	0.00896419
72		GO:0097033	mitochondrial respiratory chain complex III biogenesis	43	0.0488594	3	61.4007	0.0576923	0.0697674	1	9	10	1.6535e-05	0.00989017
73		GO:0051647	nucleus localization	139	0.157941	4	25.3259	0.0769231	0.028777	1	19	22	1.97006e-05	0.0112713
74		GO:0000002	mitochondrial genome maintenance	141	0.160213	4	24.9667	0.0769231	0.0283688	2	20	21	2.08372e-05	0.0114249
75		GO:0006390	transcription from mitochondrial promoter	48	0.0545407	3	55.0048	0.0576923	0.0625	1	11	11	2.30811e-05	0.012149
76		GO:0048247	lymphocyte chemotaxis	148	0.168167	4	23.7859	0.0769231	0.027027	1	21	44	2.51972e-05	0.0127527
77		GO:0002528	regulation of vascular permeability involved in acute inflammatory response	7	0.00795385	2	251.451	0.0384615	0.285714	1	1	2	2.64955e-05	0.0129131
78		GO:0043303	mast cell degranulation	156	0.177257	4	22.5661	0.0769231	0.025641	1	15	17	3.09607e-05	0.0145504
79		GO:2000108	positive regulation of leukocyte apoptotic process	159	0.180666	4	22.1403	0.0769231	0.0251572	1	25	29	3.33527e-05	0.0151341
80		GO:1990314	cellular response to insulin-like growth factor stimulus	60	0.0681759	3	44.0038	0.0576923	0.05	1	8	8	4.52285e-05	0.0198387
81		GO:0002448	mast cell mediated immunity	189	0.214754	4	18.626	0.0769231	0.021164	1	17	19	6.53313e-05	0.0277321
82		GO:0033032	regulation of myeloid cell apoptotic process	218	0.247706	4	16.1482	0.0769231	0.0183486	1	24	26	0.000113349	0.0466114
83		GO:0045576	mast cell activation	221	0.251114	4	15.929	0.0769231	0.0180995	1	19	22	0.000119464	0.0476371
84		GO:0072531	pyrimidine-containing compound transmembrane transport	84	0.0954462	3	31.4313	0.0576923	0.0357143	1	13	16	0.000123538	0.0478127
85	4	GO:0060821	inactivation of X chromosome by DNA methylation	15	0.00721091	3	416.036	0.136364	0.2	1	1	1	4.37036e-08	0.000575095
86		GO:1901373	lipid hydroperoxide transport	2	0.000961454	2	2080.18	0.0909091	1	1	1	1	2.20599e-07	0.00145143
87		GO:1905342	positive regulation of protein localization to kinetochore	31	0.0149025	3	201.308	0.136364	0.0967742	1	4	4	4.29607e-07	0.00167467
88		GO:0019395	fatty acid oxidation	354	0.170177	5	29.3811	0.227273	0.0141243	3	74	76	6.3632e-07	0.00167467
89		GO:0034440	lipid oxidation	354	0.170177	5	29.3811	0.227273	0.0141243	3	74	77	6.3632e-07	0.00167467
90		GO:0090267	positive regulation of mitotic cell cycle spindle assembly checkpoint	39	0.0187484	3	160.014	0.136364	0.0769231	1	6	7	8.71281e-07	0.00191086
91		GO:0009062	fatty acid catabolic process	424	0.203828	5	24.5304	0.227273	0.0117924	3	83	87	1.54199e-06	0.00289872
92		GO:0051383	kinetochore organization	53	0.0254785	3	117.746	0.136364	0.0566038	1	13	15	2.22364e-06	0.00365761
93		GO:0072329	monocarboxylic acid catabolic process	488	0.234595	5	21.3133	0.227273	0.0102459	3	100	109	3.06238e-06	0.00447754
94		GO:0009048	dosage compensation by inactivation of X chromosome	62	0.0298051	3	100.654	0.136364	0.0483871	1	10	11	3.5799e-06	0.00449526
95		GO:0090232	positive regulation of spindle checkpoint	63	0.0302858	3	99.0563	0.136364	0.0476191	1	7	8	3.75772e-06	0.00449526
96		GO:0007549	dosage compensation	68	0.0326895	3	91.7727	0.136364	0.0441177	1	12	13	4.73493e-06	0.00519225
97		GO:0051315	attachment of mitotic spindle microtubules to kinetochore	77	0.037016	3	81.046	0.136364	0.038961	1	9	9	6.89183e-06	0.00604598
98		GO:0090266	regulation of mitotic cell cycle spindle assembly checkpoint	77	0.037016	3	81.046	0.136364	0.038961	1	12	13	6.89183e-06	0.00604598
99		GO:1901978	positive regulation of cell cycle checkpoint	77	0.037016	3	81.046	0.136364	0.038961	1	9	10	6.89183e-06	0.00604598
100		GO:0006635	fatty acid beta-oxidation	265	0.127393	4	31.399	0.181818	0.0150943	2	56	57	7.406e-06	0.00609097
101		GO:0043584	nose development	95	0.0456691	3	65.6899	0.136364	0.031579	1	15	16	1.29679e-05	0.0100379
102		GO:0090231	regulation of spindle checkpoint	106	0.0509571	3	58.8731	0.136364	0.0283019	1	14	15	1.80126e-05	0.0131682
103		GO:0000132	establishment of mitotic spindle orientation	111	0.0533607	3	56.2211	0.136364	0.027027	1	19	21	2.06783e-05	0.0143213
104		GO:0008608	attachment of spindle microtubules to kinetochore	122	0.0586487	3	51.152	0.136364	0.0245902	1	18	19	2.74291e-05	0.018047
105		GO:0040001	establishment of mitotic spindle localization	125	0.0600909	3	49.9244	0.136364	0.024	1	23	25	2.94928e-05	0.0184807
106		GO:0051294	establishment of spindle orientation	127	0.0610524	3	49.1382	0.136364	0.023622	1	24	27	3.09238e-05	0.0184966
107		GO:0044242	cellular lipid catabolic process	809	0.388908	5	12.8565	0.227273	0.00618047	3	152	171	3.49798e-05	0.020013
108		GO:0006631	fatty acid metabolic process	1401	0.673499	6	8.9087	0.272727	0.00428265	4	268	309	3.98627e-05	0.0218564
109		GO:0046395	carboxylic acid catabolic process	861	0.413906	5	12.08	0.227273	0.0058072	3	196	224	4.70292e-05	0.0247543
110		GO:0032385	positive regulation of intracellular cholesterol transport	23	0.0110567	2	180.885	0.0909091	0.0869565	1	3	3	5.54711e-05	0.0280748
111		GO:1901976	regulation of cell cycle checkpoint	171	0.0822043	3	36.4944	0.136364	0.0175439	1	30	32	7.4919e-05	0.0365133
112		GO:0032383	regulation of intracellular cholesterol transport	31	0.0149025	2	134.205	0.0909091	0.0645161	1	7	7	0.000101716	0.0478027
113	5	GO:0048211	Golgi vesicle docking	7	0.0142252	3	210.894	0.0322581	0.428571	1	1	1	2.82666e-07	0.00206143
114		GO:0050651	dermatan sulfate proteoglycan biosynthetic process	139	0.282471	6	21.2411	0.0645161	0.0431655	2	14	15	4.32088e-07	0.00206143
115		GO:0050655	dermatan sulfate proteoglycan metabolic process	141	0.286535	6	20.9398	0.0645161	0.0425532	2	15	16	4.69966e-07	0.00206143
116		GO:0007253	cytoplasmic sequestering of NF-kappaB	36	0.0731579	4	54.6762	0.0430108	0.111111	1	4	7	8.95454e-07	0.00272947
117		GO:0019276	UDP-N-acetylgalactosamine metabolic process	38	0.0772223	4	51.7985	0.0430108	0.105263	1	3	3	1.11863e-06	0.00272947
118		GO:0050653	chondroitin sulfate proteoglycan biosynthetic process, polysaccharide chain biosynthetic process	39	0.0792544	4	50.4704	0.0430108	0.102564	1	2	2	1.24453e-06	0.00272947
119		GO:0033198	response to ATP	98	0.199152	5	25.1064	0.0537634	0.0510204	4	25	30	1.81828e-06	0.00341811
120		GO:0046398	UDP-glucuronate metabolic process	54	0.109737	4	36.4508	0.0430108	0.0740741	1	4	4	4.67491e-06	0.00712237
121		GO:2000761	positive regulation of N-terminal peptidyl-lysine acetylation	17	0.0345468	3	86.8387	0.0322581	0.176471	1	1	1	5.41137e-06	0.00712237
122		GO:0030210	heparin biosynthetic process	56	0.113801	4	35.149	0.0430108	0.0714286	1	6	8	5.41254e-06	0.00712237
123		GO:0015014	heparan sulfate proteoglycan biosynthetic process, polysaccharide chain biosynthetic process	58	0.117866	4	33.937	0.0430108	0.0689655	1	5	5	6.23283e-06	0.00745617
124		GO:0002328	pro-B cell differentiation	22	0.0447076	3	67.1026	0.0322581	0.136364	1	4	4	1.21652e-05	0.0133401
125		GO:0048280	vesicle fusion with Golgi apparatus	26	0.0528363	3	56.7792	0.0322581	0.115385	1	10	11	2.04179e-05	0.0206676
126		GO:0003289	atrial septum primum morphogenesis	27	0.0548685	3	54.6762	0.0322581	0.111111	1	5	5	2.29363e-05	0.0215585
127		GO:0003284	septum primum development	28	0.0569006	3	52.7235	0.0322581	0.107143	1	6	6	2.56508e-05	0.0225026
128		GO:0048133	male germ-line stem cell asymmetric division	29	0.0589328	3	50.9055	0.0322581	0.103448	1	4	4	2.85684e-05	0.0234957
129		GO:0051028	mRNA transport	617	1.25385	8	6.38037	0.0860215	0.012966	5	127	146	3.88798e-05	0.0300953
130		GO:0046823	negative regulation of nucleocytoplasmic transport	455	0.924635	7	7.57055	0.0752688	0.0153846	2	57	69	4.16235e-05	0.0304291
131		GO:0034063	stress granule assembly	98	0.199152	4	20.0851	0.0430108	0.0408163	1	11	12	4.98734e-05	0.0345413
132		GO:0003357	noradrenergic neuron differentiation	37	0.0751901	3	39.8989	0.0322581	0.0810811	1	5	7	6.00375e-05	0.0395016
133		GO:0042994	cytoplasmic sequestering of transcription factor	109	0.221506	4	18.0582	0.0430108	0.0366973	1	14	18	7.55114e-05	0.0460655
134		GO:0035644	phosphoanandamide dephosphorylation	7	0.0142252	2	140.596	0.0215054	0.285714	1	1	1	8.52259e-05	0.0460655
135		GO:0060174	limb bud formation	42	0.0853509	3	35.149	0.0322581	0.0714286	1	7	10	8.80536e-05	0.0460655
136		GO:0044272	sulfur compound biosynthetic process	899	1.82692	9	4.92633	0.0967742	0.0100111	6	156	188	9.23692e-05	0.0460655
137		GO:0071333	cellular response to glucose stimulus	357	0.725483	6	8.27035	0.0645161	0.0168067	3	59	65	9.30783e-05	0.0460655
138		GO:0030166	proteoglycan biosynthetic process	358	0.727515	6	8.24725	0.0645161	0.0167598	2	42	55	9.45116e-05	0.0460655
139		GO:0035910	ascending aorta morphogenesis	43	0.0873831	3	34.3316	0.0322581	0.0697674	1	4	4	9.45184e-05	0.0460655
140	6	GO:0061087	positive regulation of histone H3-K27 methylation	30	0.0458876	5	108.962	0.0714286	0.166667	1	5	6	1.00121e-09	1.31749e-05
141		GO:0061085	regulation of histone H3-K27 methylation	47	0.0718906	5	69.5502	0.0714286	0.106383	1	8	9	1.05623e-08	6.44432e-05
142		GO:0070498	interleukin-1-mediated signaling pathway	105	0.160607	6	37.3584	0.0857143	0.0571429	2	14	16	1.46918e-08	6.44432e-05
143		GO:0070682	proteasome regulatory particle assembly	8	0.0122367	3	245.164	0.0428571	0.375	1	2	3	1.9086e-07	0.000627882
144		GO:0045814	negative regulation of gene expression, epigenetic	448	0.685255	8	11.6745	0.114286	0.0178571	2	99	114	4.40036e-07	0.00115809
145		GO:0031509	telomeric heterochromatin assembly	15	0.0229438	3	130.754	0.0428571	0.2	1	2	2	1.53886e-06	0.00281626
146		GO:1902340	negative regulation of chromosome condensation	15	0.0229438	3	130.754	0.0428571	0.2	1	2	2	1.53886e-06	0.00281626
147		GO:1902949	positive regulation of tau-protein kinase activity	16	0.0244734	3	122.582	0.0428571	0.1875	2	3	4	1.89191e-06	0.00281626
148		GO:0006308	DNA catabolic process	132	0.201905	5	24.7641	0.0714286	0.0378788	2	23	27	1.92616e-06	0.00281626
149		GO:0034162	toll-like receptor 9 signaling pathway	62	0.0948344	4	42.1788	0.0571429	0.0645161	1	12	16	2.61788e-06	0.00344487
150		GO:0061418	regulation of transcription from RNA polymerase II promoter in response to hypoxia	429	0.656193	7	10.6676	0.1	0.016317	4	76	78	4.36714e-06	0.0052243
151		GO:0031508	pericentric heterochromatin assembly	22	0.0336509	3	89.1506	0.0428571	0.136364	1	4	4	5.16859e-06	0.00566779
152		GO:1905269	positive regulation of chromatin organization	486	0.743379	7	9.41646	0.1	0.0144033	2	78	88	9.82064e-06	0.00990313
153		GO:0031062	positive regulation of histone methylation	187	0.286033	5	17.4805	0.0714286	0.026738	1	28	33	1.0536e-05	0.00990313
154		GO:0060623	regulation of chromosome condensation	30	0.0458876	3	65.3771	0.0428571	0.1	1	5	5	1.35072e-05	0.0118494
155		GO:1902947	regulation of tau-protein kinase activity	32	0.0489468	3	61.2911	0.0428571	0.09375	2	4	6	1.64652e-05	0.0135416
156		GO:0031663	lipopolysaccharide-mediated signaling pathway	217	0.33192	5	15.0639	0.0714286	0.0230415	2	27	31	2.15598e-05	0.0166886
157		GO:0042986	positive regulation of amyloid precursor protein biosynthetic process	5	0.00764793	2	261.509	0.0285714	0.4	1	2	2	2.29942e-05	0.01681
158		GO:0071347	cellular response to interleukin-1	396	0.605716	6	9.90563	0.0857143	0.0151515	2	56	88	3.32194e-05	0.0230071
159		GO:1902036	regulation of hematopoietic stem cell differentiation	436	0.6669	6	8.99686	0.0857143	0.0137615	2	99	103	5.66093e-05	0.0365696
160		GO:0072110	glomerular mesangial cell proliferation	8	0.0122367	2	163.443	0.0285714	0.25	1	1	2	6.41926e-05	0.0365696
161		GO:0072301	regulation of metanephric glomerular mesangial cell proliferation	8	0.0122367	2	163.443	0.0285714	0.25	1	1	2	6.41926e-05	0.0365696
162		GO:0072303	positive regulation of glomerular metanephric mesangial cell proliferation	8	0.0122367	2	163.443	0.0285714	0.25	1	1	1	6.41926e-05	0.0365696
163		GO:0043618	regulation of transcription from RNA polymerase II promoter in response to stress	657	1.00494	7	6.9656	0.1	0.0106545	4	109	113	6.66974e-05	0.0365696
164		GO:0043248	proteasome assembly	52	0.0795385	3	37.7176	0.0428571	0.0576923	1	12	13	7.17721e-05	0.0374131
165		GO:0043620	regulation of DNA-templated transcription in response to stress	678	1.03706	7	6.74985	0.1	0.0103245	4	113	119	8.11352e-05	0.0374131
166		GO:0034435	cholesterol esterification	9	0.0137663	2	145.282	0.0285714	0.222222	1	3	3	8.24516e-05	0.0374131
167		GO:0045362	positive regulation of interleukin-1 biosynthetic process	9	0.0137663	2	145.282	0.0285714	0.222222	1	2	3	8.24516e-05	0.0374131
168		GO:0050725	positive regulation of interleukin-1 beta biosynthetic process	9	0.0137663	2	145.282	0.0285714	0.222222	1	2	2	8.24516e-05	0.0374131
169		GO:0031060	regulation of histone methylation	291	0.44511	5	11.2332	0.0714286	0.0171821	1	48	56	8.67069e-05	0.0380325
170		GO:0090230	regulation of centromere complex assembly	57	0.0871864	3	34.409	0.0428571	0.0526316	1	6	6	9.45058e-05	0.0401162
171		GO:0098759	cellular response to interleukin-8	10	0.0152959	2	130.754	0.0285714	0.2	1	2	3	0.000102963	0.0423401
172		GO:1901532	regulation of hematopoietic progenitor cell differentiation	493	0.754086	6	7.95665	0.0857143	0.0121704	2	108	113	0.000110969	0.0431142
173		GO:0002756	MyD88-independent toll-like receptor signaling pathway	307	0.469583	5	10.6477	0.0714286	0.0162866	2	35	37	0.000111398	0.0431142
174		GO:0015787	UDP-glucuronic acid transport	11	0.0168254	2	118.868	0.0285714	0.181818	1	1	1	0.000125719	0.0468679
175		GO:0001959	regulation of cytokine-mediated signaling pathway	983	1.50358	8	5.32062	0.114286	0.00813835	3	138	163	0.00012822	0.0468679
176		GO:0040029	regulation of gene expression, epigenetic	1271	1.9441	9	4.62938	0.128571	0.00708104	3	223	248	0.000135845	0.0483131
177	7	GO:0010961	cellular magnesium ion homeostasis	24	0.0335635	5	148.971	0.078125	0.208333	1	4	5	1.89858e-10	2.49834e-06
178		GO:0097529	myeloid leukocyte migration	516	0.721615	10	13.8578	0.15625	0.0193798	4	70	103	2.67522e-09	1.46526e-05
179		GO:0014829	vascular smooth muscle contraction	90	0.125863	6	47.6708	0.09375	0.0666667	2	11	13	3.34051e-09	1.46526e-05
180		GO:0010960	magnesium ion homeostasis	50	0.069924	5	71.5062	0.078125	0.1	1	8	11	9.20335e-09	3.02767e-05
181		GO:0042310	vasoconstriction	126	0.176208	6	34.0506	0.09375	0.0476191	2	24	29	2.54112e-08	6.63688e-05
182		GO:1990266	neutrophil migration	347	0.485272	8	16.4856	0.125	0.0230548	3	43	71	3.0834e-08	6.63688e-05
183		GO:0014826	vein smooth muscle contraction	65	0.0909012	5	55.0048	0.078125	0.0769231	1	4	4	3.53052e-08	6.63688e-05
184		GO:0097530	granulocyte migration	370	0.517437	8	15.4608	0.125	0.0216216	3	47	78	5.05038e-08	8.30724e-05
185		GO:0003100	regulation of systemic arterial blood pressure by endothelin	89	0.124465	5	40.172	0.078125	0.0561798	1	5	5	1.72901e-07	0.000252801
186		GO:0014821	phasic smooth muscle contraction	110	0.153833	5	32.5028	0.078125	0.0454546	1	14	18	4.98457e-07	0.00065592
187		GO:0030318	melanocyte differentiation	122	0.170615	5	29.3058	0.078125	0.0409836	1	13	18	8.33404e-07	0.000996979
188		GO:0006939	smooth muscle contraction	235	0.328643	6	18.2569	0.09375	0.0255319	2	40	49	1.00535e-06	0.00110245
189		GO:1901381	positive regulation of potassium ion transmembrane transport	134	0.187396	5	26.6814	0.078125	0.0373134	1	25	33	1.32511e-06	0.00131022
190		GO:0002337	B-1a B cell differentiation	58	0.0811118	4	49.3147	0.0625	0.0689655	1	2	2	1.39396e-06	0.00131022
191		GO:0050920	regulation of chemotaxis	1037	1.45022	10	6.89549	0.15625	0.0096432	4	132	178	1.71008e-06	0.0015002
192		GO:0070179	D-serine biosynthetic process	18	0.0251726	3	119.177	0.046875	0.166667	1	1	1	2.09674e-06	0.00172444
193		GO:0001990	regulation of systemic arterial blood pressure by hormone	151	0.21117	5	23.6776	0.078125	0.0331126	1	19	34	2.38461e-06	0.00182374
194		GO:0043517	positive regulation of DNA damage response, signal transduction by p53 class mediator	67	0.0936981	4	42.6903	0.0625	0.0597015	1	13	14	2.49466e-06	0.00182374
195		GO:0048070	regulation of developmental pigmentation	156	0.218163	5	22.9187	0.078125	0.0320513	1	16	17	2.79747e-06	0.00183187
196		GO:0046416	D-amino acid metabolic process	20	0.0279696	3	107.259	0.046875	0.15	1	2	3	2.92342e-06	0.00183187
197		GO:0070178	D-serine metabolic process	20	0.0279696	3	107.259	0.046875	0.15	1	2	2	2.92342e-06	0.00183187
198		GO:0030593	neutrophil chemotaxis	289	0.40416	6	14.8456	0.09375	0.0207612	2	36	62	3.3196e-06	0.00195898
199		GO:0010460	positive regulation of heart rate	164	0.229351	5	21.8007	0.078125	0.0304878	1	21	23	3.57287e-06	0.00195898
200		GO:0050931	pigment cell differentiation	164	0.229351	5	21.8007	0.078125	0.0304878	1	23	28	3.57287e-06	0.00195898
201		GO:0001923	B-1 B cell differentiation	75	0.104886	4	38.1367	0.0625	0.0533333	1	3	3	3.92291e-06	0.00206486
202		GO:0043268	positive regulation of potassium ion transport	173	0.241937	5	20.6666	0.078125	0.0289017	1	30	40	4.63701e-06	0.00220519
203		GO:0002790	peptide secretion	307	0.429333	6	13.9752	0.09375	0.019544	2	49	59	4.69225e-06	0.00220519
204		GO:0030072	peptide hormone secretion	307	0.429333	6	13.9752	0.09375	0.019544	2	49	58	4.69225e-06	0.00220519
205		GO:0071621	granulocyte chemotaxis	309	0.43213	6	13.8847	0.09375	0.0194175	2	39	68	4.86965e-06	0.00220964
206		GO:0030595	leukocyte chemotaxis	709	0.991522	8	8.06841	0.125	0.0112835	3	89	128	6.57755e-06	0.00288513
207		GO:0042866	pyruvate biosynthetic process	27	0.0377589	3	79.4514	0.046875	0.111111	1	4	6	7.4486e-06	0.00308509
208		GO:0003044	regulation of systemic arterial blood pressure mediated by a chemical signal	191	0.267109	5	18.7189	0.078125	0.026178	1	29	44	7.50231e-06	0.00308509
209		GO:0046887	positive regulation of hormone secretion	525	0.734202	7	9.53417	0.109375	0.0133333	2	91	119	8.8719e-06	0.0034762
210		GO:0002690	positive regulation of leukocyte chemotaxis	526	0.7356	7	9.51604	0.109375	0.013308	2	63	89	8.98175e-06	0.0034762
211		GO:0045823	positive regulation of heart contraction	201	0.281094	5	17.7876	0.078125	0.0248756	1	30	34	9.60506e-06	0.00361123
212		GO:0010469	regulation of receptor activity	2222	3.10742	13	4.18353	0.203125	0.00585059	6	423	567	1.03555e-05	0.00378524
213		GO:0050886	endocrine process	207	0.289485	5	17.272	0.078125	0.0241546	1	28	46	1.10717e-05	0.00384629
214		GO:1901798	positive regulation of signal transduction by p53 class mediator	98	0.137051	4	29.1862	0.0625	0.0408163	1	20	21	1.13813e-05	0.00384629
215		GO:0050921	positive regulation of chemotaxis	765	1.06984	8	7.47778	0.125	0.0104575	3	95	132	1.13994e-05	0.00384629
216		GO:0048016	inositol phosphate-mediated signaling	212	0.296478	5	16.8647	0.078125	0.0235849	1	18	20	1.24227e-05	0.00408674
217		GO:0046879	hormone secretion	369	0.516039	6	11.627	0.09375	0.0162602	2	58	72	1.33379e-05	0.00428082
218		GO:0015833	peptide transport	380	0.531422	6	11.2905	0.09375	0.0157895	2	65	76	1.57385e-05	0.00493102
219		GO:0001755	neural crest cell migration	230	0.32165	5	15.5448	0.078125	0.0217391	1	29	36	1.83831e-05	0.00562566
220		GO:0009914	hormone transport	403	0.563587	6	10.6461	0.09375	0.0148883	2	64	84	2.18898e-05	0.00654653
221		GO:0019229	regulation of vasoconstriction	240	0.335635	5	14.8971	0.078125	0.0208333	1	37	59	2.25413e-05	0.00659157
222		GO:0097746	regulation of blood vessel diameter	419	0.585963	6	10.2396	0.09375	0.0143198	2	79	107	2.72132e-05	0.00778474
223		GO:0002688	regulation of leukocyte chemotaxis	629	0.879643	7	7.95777	0.109375	0.0111288	2	79	108	2.82533e-05	0.00791032
224		GO:0035150	regulation of tube size	435	0.608338	6	9.86293	0.09375	0.0137931	2	83	116	3.35328e-05	0.00900525
225		GO:0050880	regulation of blood vessel size	435	0.608338	6	9.86293	0.09375	0.0137931	2	83	115	3.35328e-05	0.00900525
226		GO:0048066	developmental pigmentation	278	0.388777	5	12.8608	0.078125	0.0179856	1	31	40	4.53906e-05	0.0118206
227		GO:0002687	positive regulation of leukocyte migration	679	0.949567	7	7.37178	0.109375	0.0103093	2	90	123	4.58128e-05	0.0118206
228		GO:0042886	amide transport	473	0.661481	6	9.07056	0.09375	0.012685	2	87	100	5.33352e-05	0.0134969
229		GO:1903524	positive regulation of blood circulation	296	0.41395	5	12.0788	0.078125	0.0168919	1	49	66	6.10644e-05	0.0151613
230		GO:0045840	positive regulation of mitotic nuclear division	299	0.418145	5	11.9576	0.078125	0.0167224	1	46	50	6.40382e-05	0.0156052
231		GO:0032103	positive regulation of response to external stimulus	1610	2.25155	10	4.44138	0.15625	0.00621118	4	208	275	7.57913e-05	0.0175642
232		GO:0030183	B cell differentiation	737	1.03068	7	6.79164	0.109375	0.00949797	3	77	96	7.65163e-05	0.0175642
233		GO:0019932	second-messenger-mediated signaling	1003	1.40267	8	5.70339	0.125	0.00797607	3	130	166	7.74166e-05	0.0175642
234		GO:0060326	cell chemotaxis	1003	1.40267	8	5.70339	0.125	0.00797607	3	128	183	7.74166e-05	0.0175642
235		GO:0046883	regulation of hormone secretion	1312	1.83481	9	4.90515	0.140625	0.00685976	4	198	254	8.49933e-05	0.0189564
236		GO:0014032	neural crest cell development	328	0.458701	5	10.9003	0.078125	0.0152439	1	49	59	9.89157e-05	0.021263
237		GO:0043516	regulation of DNA damage response, signal transduction by p53 class mediator	173	0.241937	4	16.5332	0.0625	0.0231214	1	26	30	0.000104991	0.021263
238		GO:0070104	negative regulation of interleukin-6-mediated signaling pathway	11	0.0153833	2	130.011	0.03125	0.181818	1	1	1	0.00010503	0.021263
239		GO:1902206	negative regulation of interleukin-2-mediated signaling pathway	11	0.0153833	2	130.011	0.03125	0.181818	1	1	1	0.00010503	0.021263
240		GO:1902215	negative regulation of interleukin-4-mediated signaling pathway	11	0.0153833	2	130.011	0.03125	0.181818	1	1	1	0.00010503	0.021263
241		GO:1902233	negative regulation of positive thymic T cell selection	11	0.0153833	2	130.011	0.03125	0.181818	1	1	1	0.00010503	0.021263
242		GO:0051785	positive regulation of nuclear division	342	0.47828	5	10.4541	0.078125	0.0146199	1	54	61	0.000120245	0.0236164
243		GO:1901379	regulation of potassium ion transmembrane transport	342	0.47828	5	10.4541	0.078125	0.0146199	1	51	70	0.000120245	0.0236164
244		GO:0003073	regulation of systemic arterial blood pressure	356	0.497859	5	10.043	0.078125	0.0140449	1	62	88	0.000144939	0.027571
245		GO:0043397	regulation of corticotropin-releasing hormone secretion	13	0.0181802	2	110.01	0.03125	0.153846	1	1	3	0.000148683	0.027571
246		GO:0051466	positive regulation of corticotropin-releasing hormone secretion	13	0.0181802	2	110.01	0.03125	0.153846	1	1	2	0.000148683	0.027571
247		GO:0014033	neural crest cell differentiation	358	0.500656	5	9.98691	0.078125	0.0139665	1	56	67	0.000148761	0.027571
248		GO:0050900	leukocyte migration	1759	2.45993	10	4.06517	0.15625	0.00568505	4	237	301	0.000156487	0.0283933
249		GO:0021702	cerebellar Purkinje cell differentiation	74	0.103487	3	28.989	0.046875	0.0405405	1	8	9	0.000157513	0.0283933
250		GO:0048864	stem cell development	366	0.511843	5	9.76861	0.078125	0.0136612	1	52	62	0.000164827	0.0293103
251		GO:0003018	vascular process in circulatory system	585	0.81811	6	7.33397	0.09375	0.0102564	2	102	138	0.000170101	0.0298448
252		GO:2000424	positive regulation of eosinophil chemotaxis	14	0.0195787	2	102.152	0.03125	0.142857	1	1	2	0.000173307	0.0300072
253		GO:0006563	L-serine metabolic process	80	0.111878	3	26.8148	0.046875	0.0375	1	9	11	0.000198446	0.0337055
254		GO:1902232	regulation of positive thymic T cell selection	15	0.0209772	2	95.3417	0.03125	0.133333	1	2	2	0.00019979	0.0337055
255		GO:0006935	chemotaxis	2568	3.59129	12	3.34141	0.1875	0.0046729	5	374	496	0.000204075	0.0339927
256		GO:0002534	cytokine production involved in inflammatory response	16	0.0223757	2	89.3828	0.03125	0.125	1	2	3	0.000228125	0.0370604
257		GO:1903899	positive regulation of PERK-mediated unfolded protein response	16	0.0223757	2	89.3828	0.03125	0.125	1	2	4	0.000228125	0.0370604
258		GO:0043266	regulation of potassium ion transport	402	0.562189	5	8.89381	0.078125	0.0124378	1	60	89	0.000254158	0.0402541
259		GO:1902227	negative regulation of macrophage colony-stimulating factor signaling pathway	17	0.0237742	2	84.125	0.03125	0.117647	1	2	2	0.000258308	0.0402541
260		GO:2000418	positive regulation of eosinophil migration	17	0.0237742	2	84.125	0.03125	0.117647	1	2	4	0.000258308	0.0402541
261		GO:0014031	mesenchymal cell development	404	0.564986	5	8.84978	0.078125	0.0123762	1	53	63	0.00026002	0.0402541
262		GO:0043406	positive regulation of MAP kinase activity	1235	1.72712	8	4.63198	0.125	0.00647773	3	185	216	0.000319062	0.0484788
263		GO:0071812	positive regulation of fever generation by positive regulation of prostaglandin secretion	19	0.0265711	2	75.2697	0.03125	0.105263	1	2	2	0.000324199	0.0484788
264		GO:0071848	positive regulation of ERK1 and ERK2 cascade via TNFSF11-mediated signaling	19	0.0265711	2	75.2697	0.03125	0.105263	1	2	2	0.000324199	0.0484788
265	8	GO:1900402	regulation of carbohydrate metabolic process by regulation of transcription from RNA polymerase II promoter	17	0.0118871	4	336.5	0.125	0.235294	1	1	1	4.65377e-10	6.12389e-06
266		GO:0051661	maintenance of centrosome location	19	0.0132856	3	225.809	0.09375	0.157895	1	6	6	2.98614e-07	0.00196473
267		GO:0051657	maintenance of organelle location	42	0.0293681	3	102.152	0.09375	0.0714286	1	10	11	3.4993e-06	0.0153491
268		GO:2000304	positive regulation of ceramide biosynthetic process	66	0.0461498	3	65.0057	0.09375	0.0454546	1	7	9	1.37903e-05	0.0453666
269	9	GO:1901731	positive regulation of platelet aggregation	9	0.0139629	5	358.091	0.0704225	0.555556	1	2	2	9.76215e-13	1.2846e-08
270		GO:0090315	negative regulation of protein targeting to membrane	13	0.0201687	5	247.909	0.0704225	0.384615	1	2	6	9.92349e-12	6.52916e-08
271		GO:0035585	calcium-mediated signaling using extracellular calcium source	14	0.0217201	5	230.201	0.0704225	0.357143	1	2	2	1.5418e-11	6.76284e-08
272		GO:0070560	protein secretion by platelet	16	0.024823	5	201.426	0.0704225	0.3125	1	2	2	3.35585e-11	1.10399e-07
273		GO:2001046	positive regulation of integrin-mediated signaling pathway	20	0.0310288	5	161.141	0.0704225	0.25	1	5	6	1.18543e-10	3.1198e-07
274		GO:0051895	negative regulation of focal adhesion assembly	73	0.113255	6	52.9778	0.084507	0.0821918	2	13	15	1.76167e-09	3.86365e-06
275		GO:1903392	negative regulation of adherens junction organization	79	0.122564	6	48.9542	0.084507	0.0759494	2	14	16	2.85563e-09	5.36818e-06
276		GO:0034112	positive regulation of homotypic cell-cell adhesion	37	0.0574032	5	87.1032	0.0704225	0.135135	1	5	6	3.26541e-09	5.3712e-06
277		GO:0010572	positive regulation of platelet activation	40	0.0620575	5	80.5704	0.0704225	0.125	1	5	5	4.91156e-09	6.92748e-06
278		GO:1901880	negative regulation of protein depolymerization	248	0.384757	8	20.7924	0.112676	0.0322581	3	43	53	5.26444e-09	6.92748e-06
279		GO:2001044	regulation of integrin-mediated signaling pathway	42	0.0651604	5	76.7337	0.0704225	0.119048	1	8	13	6.33438e-09	7.57765e-06
280		GO:0043242	negative regulation of protein complex disassembly	257	0.39872	8	20.0642	0.112676	0.0311284	3	46	56	6.95288e-09	7.62441e-06
281		GO:0090527	actin filament reorganization	44	0.0682633	5	73.2458	0.0704225	0.113636	1	6	7	8.06739e-09	8.16606e-06
282		GO:1901889	negative regulation of cell junction assembly	97	0.150489	6	39.8699	0.084507	0.0618557	2	18	20	9.93183e-09	9.33521e-06
283		GO:0051693	actin filament capping	178	0.276156	7	25.348	0.0985916	0.0393258	2	29	32	1.28965e-08	1.13137e-05
284		GO:0030835	negative regulation of actin filament depolymerization	201	0.311839	7	22.4475	0.0985916	0.0348259	2	32	35	2.97629e-08	2.44781e-05
285		GO:1901879	regulation of protein depolymerization	343	0.532143	8	15.0335	0.112676	0.0233236	3	59	71	6.47638e-08	4.99935e-05
286		GO:0030837	negative regulation of actin filament polymerization	227	0.352176	7	19.8764	0.0985916	0.030837	2	38	46	6.83853e-08	4.99935e-05
287		GO:0010763	positive regulation of fibroblast migration	74	0.114806	5	43.5516	0.0704225	0.0675676	1	11	12	1.15427e-07	7.99421e-05
288		GO:1900025	negative regulation of substrate adhesion-dependent cell spreading	75	0.116358	5	42.9709	0.0704225	0.0666667	1	11	13	1.23523e-07	8.1272e-05
289		GO:0015826	threonine transport	30	0.0465431	4	85.9418	0.056338	0.133333	1	1	1	1.41344e-07	8.45428e-05
290		GO:0034589	hydroxyproline transport	30	0.0465431	4	85.9418	0.056338	0.133333	1	1	1	1.41344e-07	8.45428e-05
291		GO:0050732	negative regulation of peptidyl-tyrosine phosphorylation	392	0.608164	8	13.1544	0.112676	0.0204082	2	43	47	1.79335e-07	0.000102603
292		GO:0001953	negative regulation of cell-matrix adhesion	167	0.25909	6	23.158	0.084507	0.0359281	2	27	31	2.53929e-07	0.000133408
293		GO:0035584	calcium-mediated signaling using intracellular calcium source	87	0.134975	5	37.0439	0.0704225	0.0574713	1	15	20	2.6066e-07	0.000133408
294		GO:0030834	regulation of actin filament depolymerization	277	0.429748	7	16.2886	0.0985916	0.0252708	2	44	49	2.63593e-07	0.000133408
295		GO:0032272	negative regulation of protein polymerization	289	0.448365	7	15.6123	0.0985916	0.0242214	2	47	57	3.50645e-07	0.000170894
296		GO:0035524	proline transmembrane transport	38	0.0589546	4	67.8488	0.056338	0.105263	1	3	7	3.77158e-07	0.000175707
297		GO:0043244	regulation of protein complex disassembly	434	0.673324	8	11.8813	0.112676	0.0184332	3	73	86	3.87226e-07	0.000175707
298		GO:0010801	negative regulation of peptidyl-threonine phosphorylation	99	0.153592	5	32.5537	0.0704225	0.0505051	1	14	15	4.97336e-07	0.000218148
299		GO:0015811	L-cystine transport	42	0.0651604	4	61.387	0.056338	0.0952381	1	4	4	5.69234e-07	0.00023408
300		GO:0015824	proline transport	42	0.0651604	4	61.387	0.056338	0.0952381	1	5	9	5.69234e-07	0.00023408
301		GO:1902904	negative regulation of supramolecular fiber organization	461	0.715213	8	11.1855	0.112676	0.0173536	3	81	105	6.09442e-07	0.000242622
302		GO:0006868	glutamine transport	43	0.0667118	4	59.9594	0.056338	0.0930233	1	4	4	6.26883e-07	0.000242622
303		GO:0015808	L-alanine transport	44	0.0682633	4	58.5967	0.056338	0.0909091	1	5	7	6.88765e-07	0.000258956
304		GO:0030194	positive regulation of blood coagulation	116	0.179967	5	27.7829	0.0704225	0.0431035	1	22	25	1.09273e-06	0.000399425
305		GO:0051494	negative regulation of cytoskeleton organization	509	0.789682	8	10.1307	0.112676	0.0157171	3	91	116	1.27647e-06	0.000435998
306		GO:0001869	negative regulation of complement activation, lectin pathway	14	0.0217201	3	138.121	0.0422535	0.214286	1	2	2	1.28658e-06	0.000435998
307		GO:1905476	negative regulation of protein localization to membrane	120	0.186172	5	26.8568	0.0704225	0.0416667	1	22	28	1.29219e-06	0.000435998
308		GO:0048821	erythrocyte development	123	0.190827	5	26.2018	0.0704225	0.0406504	1	22	25	1.45978e-06	0.000471846
309		GO:0000101	sulfur amino acid transport	53	0.0822262	4	48.6463	0.056338	0.0754717	1	6	6	1.47015e-06	0.000471846
310		GO:0050820	positive regulation of coagulation	125	0.19393	5	25.7825	0.0704225	0.04	1	23	26	1.58069e-06	0.000495246
311		GO:0032328	alanine transport	60	0.0930863	4	42.9709	0.056338	0.0666667	1	8	10	2.42823e-06	0.000743096
312		GO:0039694	viral RNA genome replication	139	0.21565	5	23.1857	0.0704225	0.0359712	1	13	14	2.66474e-06	0.00079694
313		GO:0060707	trophoblast giant cell differentiation	67	0.103946	4	38.4814	0.056338	0.0597015	2	8	12	3.78565e-06	0.00110701
314		GO:0010762	regulation of fibroblast migration	164	0.254436	5	19.6513	0.0704225	0.0304878	1	26	29	5.97907e-06	0.00171041
315		GO:0010812	negative regulation of cell-substrate adhesion	291	0.451468	6	13.29	0.084507	0.0206186	2	48	53	6.35596e-06	0.00177953
316		GO:0090313	regulation of protein targeting to membrane	169	0.262193	5	19.0699	0.0704225	0.0295858	1	26	34	6.91897e-06	0.00189681
317		GO:0060670	branching involved in labyrinthine layer morphogenesis	88	0.136526	4	29.2983	0.056338	0.0454546	2	11	12	1.12378e-05	0.00301793
318		GO:0033137	negative regulation of peptidyl-serine phosphorylation	190	0.294773	5	16.9622	0.0704225	0.0263158	1	20	26	1.21991e-05	0.00318672
319		GO:0060708	spongiotrophoblast differentiation	29	0.0449917	3	66.679	0.0422535	0.103448	1	3	4	1.27013e-05	0.00318672
320		GO:0015825	L-serine transport	91	0.141181	4	28.3325	0.056338	0.043956	1	10	10	1.2835e-05	0.00318672
321		GO:0032329	serine transport	91	0.141181	4	28.3325	0.056338	0.043956	1	10	11	1.2835e-05	0.00318672
322		GO:0002576	platelet degranulation	704	1.09221	8	7.32458	0.112676	0.0113636	2	97	127	1.36653e-05	0.00333004
323		GO:0051455	attachment of spindle microtubules to kinetochore involved in homologous chromosome segregation	4	0.00620575	2	322.282	0.028169	0.5	1	1	1	1.421e-05	0.00339982
324		GO:0032101	regulation of response to external stimulus	4198	6.51294	19	2.91727	0.267606	0.00452596	10	592	733	1.49074e-05	0.00350297
325		GO:0090330	regulation of platelet aggregation	202	0.31339	5	15.9545	0.0704225	0.0247525	1	16	18	1.63851e-05	0.00378265
326		GO:0035249	synaptic transmission, glutamatergic	104	0.16135	4	24.7909	0.056338	0.0384615	1	17	21	2.17488e-05	0.00493435
327		GO:0051893	regulation of focal adhesion assembly	375	0.581789	6	10.313	0.084507	0.016	2	47	54	2.65917e-05	0.00593086
328		GO:0061515	myeloid cell development	385	0.597304	6	10.0451	0.084507	0.0155844	2	45	49	3.07966e-05	0.00675422
329		GO:0019079	viral genome replication	234	0.363036	5	13.7727	0.0704225	0.0213675	1	24	28	3.31206e-05	0.00714481
330		GO:1903391	regulation of adherens junction organization	397	0.615921	6	9.74151	0.084507	0.0151133	2	50	57	3.65315e-05	0.00775352
331		GO:0034110	regulation of homotypic cell-cell adhesion	242	0.375448	5	13.3174	0.0704225	0.0206612	1	22	25	3.88646e-05	0.00811777
332		GO:0031348	negative regulation of defense response	1073	1.66469	9	5.4064	0.126761	0.0083877	4	138	163	4.19378e-05	0.00855012
333		GO:0045916	negative regulation of complement activation	43	0.0667118	3	44.9695	0.0422535	0.0697674	1	8	8	4.2234e-05	0.00855012
334		GO:0072337	modified amino acid transport	130	0.201687	4	19.8327	0.056338	0.0307692	1	19	27	5.21198e-05	0.0103402
335		GO:0010799	regulation of peptidyl-threonine phosphorylation	258	0.400271	5	12.4915	0.0704225	0.0193798	1	33	42	5.26478e-05	0.0103402
336		GO:0045824	negative regulation of innate immune response	261	0.404925	5	12.348	0.0704225	0.0191571	2	36	41	5.56058e-05	0.0107605
337		GO:0010591	regulation of lamellipodium assembly	270	0.418888	5	11.9364	0.0704225	0.0185185	1	23	31	6.52556e-05	0.0124449
338		GO:0010543	regulation of platelet activation	280	0.434403	5	11.5101	0.0704225	0.0178571	1	28	32	7.7441e-05	0.0145578
339		GO:1900026	positive regulation of substrate adhesion-dependent cell spreading	288	0.446814	5	11.1903	0.0704225	0.0173611	1	27	34	8.83934e-05	0.0163827
340		GO:0031333	negative regulation of protein complex assembly	685	1.06273	7	6.58678	0.0985916	0.010219	2	98	115	9.47104e-05	0.0173096
341		GO:0051316	attachment of spindle microtubules to kinetochore involved in meiotic chromosome segregation	10	0.0155144	2	128.913	0.028169	0.2	1	2	2	0.000105935	0.0190958
342		GO:0072348	sulfur compound transport	157	0.243576	4	16.422	0.056338	0.0254777	1	33	36	0.000108305	0.0192594
343		GO:0090303	positive regulation of wound healing	307	0.476291	5	10.4978	0.0704225	0.0162866	1	39	49	0.000119184	0.0209031
344		GO:0002921	negative regulation of humoral immune response	61	0.0946377	3	31.6998	0.0422535	0.0491803	1	10	12	0.000120726	0.0209031
345		GO:0060674	placenta blood vessel development	165	0.255987	4	15.6258	0.056338	0.0242424	2	27	31	0.000131145	0.0224122
346		GO:0060706	cell differentiation involved in embryonic placenta development	171	0.265296	4	15.0775	0.056338	0.0233918	2	22	27	0.000150427	0.024686
347		GO:0071171	site-specific DNA replication termination at RTS1 barrier	12	0.0186172	2	107.427	0.028169	0.166667	1	1	1	0.000155059	0.024686
348		GO:1902979	mitotic DNA replication termination	12	0.0186172	2	107.427	0.028169	0.166667	1	1	1	0.000155059	0.024686
349		GO:1903984	positive regulation of TRAIL-activated apoptotic signaling pathway	12	0.0186172	2	107.427	0.028169	0.166667	1	2	3	0.000155059	0.024686
350		GO:0071320	cellular response to cAMP	325	0.504217	5	9.91636	0.0704225	0.0153846	1	42	49	0.000155376	0.024686
351		GO:0050730	regulation of peptidyl-tyrosine phosphorylation	1576	2.44507	10	4.08987	0.140845	0.00634518	4	197	229	0.000155706	0.024686
352		GO:1903036	positive regulation of response to wounding	334	0.51818	5	9.64915	0.0704225	0.0149701	1	45	56	0.000176355	0.0276269
353		GO:0061394	regulation of transcription from RNA polymerase II promoter in response to arsenic-containing substance	13	0.0201687	2	99.1636	0.028169	0.153846	1	2	2	0.000183067	0.028341
354		GO:0090317	negative regulation of intracellular protein transport	538	0.834673	6	7.18844	0.084507	0.0111524	2	71	87	0.000192588	0.0294682
355		GO:0051489	regulation of filopodium assembly	349	0.541452	5	9.23443	0.0704225	0.0143266	1	35	42	0.000216052	0.0326785
356		GO:0007597	blood coagulation, intrinsic pathway	80	0.124115	3	24.1711	0.0422535	0.0375	1	15	18	0.000269845	0.040351
357		GO:0015804	neutral amino acid transport	202	0.31339	4	12.7636	0.056338	0.019802	1	30	36	0.000284072	0.0420011
358		GO:0071277	cellular response to calcium ion	372	0.577135	5	8.66349	0.0704225	0.0134409	1	49	57	0.000289724	0.0423608
359		GO:1900024	regulation of substrate adhesion-dependent cell spreading	374	0.580238	5	8.61716	0.0704225	0.013369	1	40	49	0.000296929	0.0429372
360		GO:1903121	regulation of TRAIL-activated apoptotic signaling pathway	17	0.0263744	2	75.831	0.028169	0.117647	1	3	4	0.000317914	0.0454721
361		GO:0051017	actin filament bundle assembly	388	0.601958	5	8.30623	0.0704225	0.0128866	1	44	48	0.000351246	0.0493842
362		GO:0030833	regulation of actin filament polymerization	850	1.31872	7	5.30817	0.0985916	0.00823529	2	123	141	0.000352771	0.0493842
363		GO:1901888	regulation of cell junction assembly	605	0.93862	6	6.39236	0.084507	0.00991735	2	69	82	0.000360195	0.0498927
364	10	GO:2000645	negative regulation of receptor catabolic process	56	0.0428284	5	116.745	0.142857	0.0892857	1	3	3	7.21082e-10	6.76859e-06
365		GO:0090394	negative regulation of excitatory postsynaptic potential	60	0.0458876	5	108.962	0.142857	0.0833333	1	7	10	1.02874e-09	6.76859e-06
366		GO:0031642	negative regulation of myelination	65	0.0497116	5	100.58	0.142857	0.0769231	1	6	7	1.5516e-09	6.80584e-06
367		GO:0002091	negative regulation of receptor internalization	70	0.0535355	5	93.3959	0.142857	0.0714286	1	7	9	2.26732e-09	7.45891e-06
368		GO:0046855	inositol phosphate dephosphorylation	89	0.0680666	5	73.4575	0.142857	0.0561798	1	8	9	7.6955e-09	1.33088e-05
369		GO:0097062	dendritic spine maintenance	89	0.0680666	5	73.4575	0.142857	0.0561798	1	8	8	7.6955e-09	1.33088e-05
370		GO:2000644	regulation of receptor catabolic process	90	0.0688314	5	72.6413	0.142857	0.0555556	1	9	9	8.14372e-09	1.33088e-05
371		GO:0046838	phosphorylated carbohydrate dephosphorylation	91	0.0695962	5	71.843	0.142857	0.0549451	1	9	10	8.61249e-09	1.33088e-05
372		GO:2000643	positive regulation of early endosome to late endosome transport	92	0.070361	5	71.0621	0.142857	0.0543478	1	7	8	9.10248e-09	1.33088e-05
373		GO:0031645	negative regulation of neurological system process	96	0.0734202	5	68.1012	0.142857	0.0520833	1	14	16	1.12891e-08	1.47677e-05
374		GO:0042628	mating plug formation	7	0.00535355	3	560.375	0.0857143	0.428571	1	1	1	1.43111e-08	1.47677e-05
375		GO:0061108	seminal vesicle epithelium development	7	0.00535355	3	560.375	0.0857143	0.428571	1	1	1	1.43111e-08	1.47677e-05
376		GO:0071545	inositol phosphate catabolic process	101	0.0772441	5	64.7298	0.142857	0.0495049	1	10	11	1.45892e-08	1.47677e-05
377		GO:0007221	positive regulation of transcription of Notch receptor target	106	0.0810681	5	61.6765	0.142857	0.0471698	1	7	7	1.86148e-08	1.74965e-05
378		GO:0046474	glycerophospholipid biosynthetic process	1242	0.949873	10	10.5277	0.285714	0.00805153	3	205	233	2.07018e-08	1.8161e-05
379		GO:0045017	glycerolipid biosynthetic process	1257	0.961345	10	10.4021	0.285714	0.00795545	3	211	244	2.31757e-08	1.90119e-05
380		GO:1903651	positive regulation of cytoplasmic transport	112	0.0856569	5	58.3725	0.142857	0.0446429	1	9	10	2.45613e-08	1.90119e-05
381		GO:0046174	polyol catabolic process	127	0.0971287	5	51.4781	0.142857	0.0393701	1	17	19	4.61654e-08	3.37495e-05
382		GO:0061107	seminal vesicle development	10	0.00764793	3	392.263	0.0857143	0.3	1	2	3	4.89896e-08	3.39292e-05
383		GO:0048261	negative regulation of receptor-mediated endocytosis	131	0.100188	5	49.9062	0.142857	0.0381679	1	15	18	5.3923e-08	3.54787e-05
384		GO:0032288	myelin assembly	134	0.102482	5	48.7889	0.142857	0.0373134	1	17	18	6.03933e-08	3.78436e-05
385		GO:0010879	cholesterol transport involved in cholesterol storage	11	0.00841273	3	356.603	0.0857143	0.272727	1	1	1	6.73254e-08	4.02698e-05
386		GO:2000641	regulation of early endosome to late endosome transport	140	0.107071	5	46.698	0.142857	0.0357143	1	15	17	7.51797e-08	4.2169e-05
387		GO:0050804	modulation of synaptic transmission	1429	1.09289	10	9.15006	0.285714	0.0069979	3	241	307	7.69097e-08	4.2169e-05
388		GO:0008654	phospholipid biosynthetic process	1446	1.10589	10	9.04248	0.285714	0.00691563	3	242	271	8.58523e-08	4.51892e-05
389		GO:0010877	lipid transport involved in lipid storage	12	0.00917752	3	326.886	0.0857143	0.25	1	2	2	8.97201e-08	4.54087e-05
390		GO:0043954	cellular component maintenance	163	0.124661	5	40.1087	0.142857	0.0306749	1	29	33	1.60474e-07	7.82101e-05
391		GO:0010878	cholesterol storage	15	0.0114719	3	261.509	0.0857143	0.2	1	2	2	1.85266e-07	8.70683e-05
392		GO:1903649	regulation of cytoplasmic transport	169	0.12925	5	38.6847	0.142857	0.0295858	1	19	21	1.92061e-07	8.71491e-05
393		GO:0042552	myelination	584	0.446639	7	15.6726	0.2	0.0119863	2	85	92	2.6229e-07	0.000114589
394		GO:0031641	regulation of myelination	181	0.138428	5	36.12	0.142857	0.0276243	1	31	35	2.69949e-07	0.000114589
395		GO:0097061	dendritic spine organization	185	0.141487	5	35.339	0.142857	0.027027	1	22	26	3.00833e-07	0.000123708
396		GO:0046856	phosphatidylinositol dephosphorylation	188	0.143781	5	34.7751	0.142857	0.0265957	1	16	22	3.2578e-07	0.000126086
397		GO:0098815	modulation of excitatory postsynaptic potential	188	0.143781	5	34.7751	0.142857	0.0265957	1	27	35	3.2578e-07	0.000126086
398		GO:0008366	axon ensheathment	610	0.466524	7	15.0046	0.2	0.0114754	2	89	96	3.51388e-07	0.000132112
399		GO:0035335	peptidyl-tyrosine dephosphorylation	616	0.471113	7	14.8584	0.2	0.0113636	2	81	97	3.75219e-07	0.000137153
400		GO:0009895	negative regulation of catabolic process	936	0.715847	8	11.1756	0.228571	0.00854701	2	134	158	4.28808e-07	0.000152505
401		GO:0070859	positive regulation of bile acid biosynthetic process	21	0.0160607	3	186.792	0.0857143	0.142857	1	3	3	5.39845e-07	0.000186943
402		GO:0051935	glutamate reuptake	2	0.00152959	2	1307.54	0.0571429	1	1	1	1	5.68209e-07	0.00019172
403		GO:0006650	glycerophospholipid metabolic process	1840	1.40722	10	7.10621	0.285714	0.00543478	3	297	342	7.86915e-07	0.000258875
404		GO:0002090	regulation of receptor internalization	229	0.175138	5	28.549	0.142857	0.0218341	1	27	38	8.62527e-07	0.000270238
405		GO:0046164	alcohol catabolic process	229	0.175138	5	28.549	0.142857	0.0218341	1	36	48	8.62527e-07	0.000270238
406		GO:0046839	phospholipid dephosphorylation	232	0.177432	5	28.1798	0.142857	0.0215517	1	27	34	9.19541e-07	0.000281401
407		GO:0046486	glycerolipid metabolic process	2025	1.54871	10	6.457	0.285714	0.00493827	3	346	410	1.86997e-06	0.000559248
408		GO:0045806	negative regulation of endocytosis	272	0.208024	5	24.0357	0.142857	0.0183823	1	40	48	2.00568e-06	0.000577761
409		GO:0006661	phosphatidylinositol biosynthetic process	795	0.608011	7	11.513	0.2	0.00880503	2	124	138	2.04739e-06	0.000577761
410		GO:0006470	protein dephosphorylation	1155	0.883336	8	9.05657	0.228571	0.00692641	3	169	195	2.06359e-06	0.000577761
411		GO:0021683	cerebellar granular layer morphogenesis	34	0.026003	3	115.371	0.0857143	0.0882353	1	6	8	2.41239e-06	0.000661347
412		GO:1901616	organic hydroxy compound catabolic process	286	0.218731	5	22.8591	0.142857	0.0174825	1	47	64	2.56279e-06	0.000688239
413		GO:0007320	insemination	36	0.0275326	3	108.962	0.0857143	0.0833333	1	9	13	2.87541e-06	0.000741911
414		GO:0010757	negative regulation of plasminogen activation	36	0.0275326	3	108.962	0.0857143	0.0833333	1	6	6	2.87541e-06	0.000741911
415		GO:0010107	potassium ion import	129	0.0986583	4	40.544	0.114286	0.0310078	2	23	27	2.94791e-06	0.000745991
416		GO:0070857	regulation of bile acid biosynthetic process	37	0.0282973	3	106.017	0.0857143	0.0810811	1	8	10	3.12748e-06	0.0007765
417		GO:0006644	phospholipid metabolic process	2153	1.6466	10	6.07312	0.285714	0.00464468	3	362	414	3.23644e-06	0.000788673
418		GO:0050805	negative regulation of synaptic transmission	303	0.231732	5	21.5766	0.142857	0.0165016	1	41	65	3.39561e-06	0.000800344
419		GO:1900062	regulation of replicative cell aging	4	0.00305917	2	653.771	0.0571429	0.5	1	1	1	3.40598e-06	0.000800344
420		GO:0010873	positive regulation of cholesterol esterification	39	0.0298269	3	100.58	0.0857143	0.0769231	1	5	9	3.67466e-06	0.000834259
421		GO:0031644	regulation of neurological system process	308	0.235556	5	21.2264	0.142857	0.0162338	1	55	71	3.6771e-06	0.000834259
422		GO:0021681	cerebellar granular layer development	41	0.0313565	3	95.6739	0.0857143	0.0731707	1	9	11	4.28174e-06	0.000954972
423		GO:0007620	copulation	43	0.0328861	3	91.2239	0.0857143	0.0697674	1	11	16	4.95174e-06	0.001086
424		GO:0014067	negative regulation of phosphatidylinositol 3-kinase signaling	49	0.0374749	3	80.0536	0.0857143	0.0612245	1	11	12	7.36928e-06	0.00156407
425		GO:1904251	regulation of bile acid metabolic process	49	0.0374749	3	80.0536	0.0857143	0.0612245	1	10	12	7.36928e-06	0.00156407
426		GO:0090407	organophosphate biosynthetic process	2455	1.87757	10	5.32604	0.285714	0.00407332	3	445	501	1.0321e-05	0.00215578
427		GO:0043647	inositol phosphate metabolic process	386	0.29521	5	16.9371	0.142857	0.0129534	1	45	54	1.09657e-05	0.00225464
428		GO:0007617	mating behavior	64	0.0489468	3	61.2911	0.0857143	0.046875	1	17	21	1.65344e-05	0.00334732
429		GO:0010872	regulation of cholesterol esterification	67	0.0512411	3	58.5467	0.0857143	0.0447761	1	7	11	1.89813e-05	0.00378446
430		GO:0046488	phosphatidylinositol metabolic process	1150	0.879512	7	7.95896	0.2	0.00608696	2	180	212	2.25772e-05	0.00437323
431		GO:0090331	negative regulation of platelet aggregation	71	0.0543003	3	55.2483	0.0857143	0.0422535	1	9	11	2.2599e-05	0.00437323
432		GO:0032388	positive regulation of intracellular transport	1639	1.2535	8	6.38215	0.228571	0.00488102	2	267	305	2.63931e-05	0.00503342
433		GO:0010755	regulation of plasminogen activation	78	0.0596539	3	50.2901	0.0857143	0.0384615	1	12	12	2.99701e-05	0.00563396
434		GO:0010927	cellular component assembly involved in morphogenesis	479	0.366336	5	13.6487	0.142857	0.0104384	1	76	91	3.08233e-05	0.00571272
435		GO:0070508	cholesterol import	80	0.0611835	3	49.0329	0.0857143	0.0375	1	6	6	3.23331e-05	0.00590931
436		GO:0016311	dephosphorylation	1708	1.30627	8	6.12432	0.228571	0.00468384	3	252	289	3.54005e-05	0.00625084
437		GO:0031330	negative regulation of cellular catabolic process	494	0.377808	5	13.2342	0.142857	0.0101215	1	79	96	3.56902e-05	0.00625084
438		GO:0044262	cellular carbohydrate metabolic process	829	0.634014	6	9.46352	0.171429	0.00723764	2	125	144	3.59756e-05	0.00625084
439		GO:0034111	negative regulation of homotypic cell-cell adhesion	83	0.0634778	3	47.2606	0.0857143	0.0361446	1	12	14	3.61018e-05	0.00625084
440		GO:0008610	lipid biosynthetic process	2855	2.18349	10	4.57984	0.285714	0.00350263	3	499	577	3.80587e-05	0.00650409
441		GO:0032367	intracellular cholesterol transport	88	0.0673018	3	44.5753	0.0857143	0.0340909	1	10	11	4.30046e-05	0.0072551
442		GO:0048259	regulation of receptor-mediated endocytosis	526	0.402281	5	12.4291	0.142857	0.0095057	1	63	79	4.80592e-05	0.0080052
443		GO:0048505	regulation of timing of cell differentiation	93	0.0711258	3	42.1788	0.0857143	0.0322581	1	12	12	5.07212e-05	0.00834301
444		GO:0007618	mating	95	0.0726554	3	41.2908	0.0857143	0.031579	1	26	34	5.40452e-05	0.00859173
445		GO:0040034	regulation of development, heterochronic	95	0.0726554	3	41.2908	0.0857143	0.031579	1	13	13	5.40452e-05	0.00859173
446		GO:0044723	single-organism carbohydrate metabolic process	1814	1.38733	8	5.76645	0.228571	0.00441014	3	294	359	5.41921e-05	0.00859173
447		GO:0010544	negative regulation of platelet activation	103	0.0787737	3	38.0838	0.0857143	0.0291262	1	15	18	6.87641e-05	0.0107722
448		GO:0019751	polyol metabolic process	576	0.440521	5	11.3502	0.142857	0.00868056	1	75	94	7.37562e-05	0.0114183
449		GO:0010766	negative regulation of sodium ion transport	106	0.0810681	3	37.0059	0.0857143	0.0283019	1	12	13	7.48944e-05	0.0114597
450		GO:0060075	regulation of resting membrane potential	18	0.0137663	2	145.282	0.0571429	0.111111	1	5	7	8.627e-05	0.0130486
451		GO:0010893	positive regulation of steroid biosynthetic process	113	0.0864216	3	34.7135	0.0857143	0.0265487	1	13	14	9.05625e-05	0.0135422
452		GO:0019915	lipid storage	114	0.0871864	3	34.409	0.0857143	0.0263158	1	23	28	9.29614e-05	0.0137447
453		GO:0019098	reproductive behavior	116	0.088716	3	33.8158	0.0857143	0.0258621	1	23	30	9.78831e-05	0.0143116
454		GO:0050974	detection of mechanical stimulus involved in sensory perception	122	0.0933048	3	32.1527	0.0857143	0.0245902	1	19	25	0.00011366	0.0164358
455		GO:0032365	intracellular lipid transport	128	0.0978935	3	30.6455	0.0857143	0.0234375	1	21	24	0.000131009	0.0187386
456		GO:0051262	protein tetramerization	662	0.506293	5	9.8757	0.142857	0.00755287	1	124	144	0.000141423	0.0200106
457		GO:0048711	positive regulation of astrocyte differentiation	135	0.103247	3	29.0565	0.0857143	0.0222222	1	9	10	0.000153327	0.0212958
458		GO:0007219	Notch signaling pathway	674	0.515471	5	9.69987	0.142857	0.0074184	1	94	116	0.000153743	0.0212958
459		GO:0046434	organophosphate catabolic process	682	0.521589	5	9.58609	0.142857	0.00733138	1	96	112	0.000162402	0.0222609
460		GO:0045879	negative regulation of smoothened signaling pathway	146	0.11166	3	26.8673	0.0857143	0.0205479	1	23	27	0.000193157	0.0262037
461		GO:0005975	carbohydrate metabolic process	2208	1.68866	8	4.73747	0.228571	0.00362319	3	388	474	0.000211839	0.0284448
462		GO:0048167	regulation of synaptic plasticity	725	0.554475	5	9.01754	0.142857	0.00689655	2	124	154	0.000215535	0.0286488
463		GO:0045940	positive regulation of steroid metabolic process	157	0.120072	3	24.9849	0.0857143	0.0191083	1	18	23	0.000239157	0.0314707
464		GO:0006367	transcription initiation from RNA polymerase II promoter	749	0.57283	5	8.72859	0.142857	0.00667557	1	141	177	0.000250452	0.0326307
465		GO:0021696	cerebellar cortex morphogenesis	170	0.130015	3	23.0743	0.0857143	0.0176471	1	25	29	0.000302009	0.0389621
466		GO:0042391	regulation of membrane potential	1749	1.33762	7	5.23316	0.2	0.00400229	2	315	394	0.000308795	0.0394508
467		GO:0051966	regulation of synaptic transmission, glutamatergic	173	0.132309	3	22.6742	0.0857143	0.017341	1	33	58	0.000317881	0.0402211
468		GO:0060384	innervation	176	0.134604	3	22.2877	0.0857143	0.0170455	1	21	25	0.000334281	0.0418934
469		GO:0044711	single-organism biosynthetic process	5286	4.0427	12	2.96832	0.342857	0.00227015	4	1003	1170	0.000358175	0.0444644
470		GO:0048710	regulation of astrocyte differentiation	182	0.139192	3	21.5529	0.0857143	0.0164835	1	23	24	0.000368699	0.0453431
471		GO:0010955	negative regulation of protein processing	188	0.143781	3	20.8651	0.0857143	0.0159575	1	32	41	0.000405321	0.0484875
472		GO:0033363	secretory granule organization	188	0.143781	3	20.8651	0.0857143	0.0159575	1	27	32	0.000405321	0.0484875
473		GO:0050982	detection of mechanical stimulus	188	0.143781	3	20.8651	0.0857143	0.0159575	1	32	42	0.000405321	0.0484875
474	11	GO:1903527	positive regulation of membrane tubulation	58	0.0354864	6	169.079	0.214286	0.103448	1	3	3	1.17018e-12	9.51526e-09
475		GO:2000568	positive regulation of memory T cell activation	60	0.0367101	6	163.443	0.214286	0.1	1	2	2	1.4462e-12	9.51526e-09
476		GO:1903525	regulation of membrane tubulation	79	0.0483349	6	124.134	0.214286	0.0759494	1	5	5	7.96685e-12	3.49452e-08
477		GO:0071803	positive regulation of podosome assembly	96	0.0587361	6	102.152	0.214286	0.0625	1	7	10	2.6385e-11	7.87806e-08
478		GO:0001916	positive regulation of T cell mediated cytotoxicity	98	0.0599598	6	100.067	0.214286	0.0612245	1	12	14	2.99341e-11	7.87806e-08
479		GO:0061000	negative regulation of dendritic spine development	111	0.0679136	6	88.3475	0.214286	0.054054	1	10	13	6.40456e-11	1.40463e-07
480		GO:0071801	regulation of podosome assembly	115	0.070361	6	85.2745	0.214286	0.0521739	1	11	14	7.94569e-11	1.49368e-07
481		GO:0002576	platelet degranulation	704	0.430732	9	20.8947	0.321429	0.0127841	2	97	127	2.43954e-10	4.01274e-07
482		GO:0001914	regulation of T cell mediated cytotoxicity	142	0.0868805	6	69.0604	0.214286	0.0422535	1	17	20	2.85711e-10	4.17742e-07
483		GO:0002711	positive regulation of T cell mediated immunity	188	0.115025	6	52.1626	0.214286	0.0319149	1	26	31	1.55018e-09	2.03988e-06
484		GO:2000171	negative regulation of dendrite development	219	0.133992	6	44.7789	0.214286	0.0273973	1	23	29	3.86843e-09	4.6277e-06
485		GO:0001912	positive regulation of leukocyte mediated cytotoxicity	241	0.147452	6	40.6912	0.214286	0.0248963	1	28	33	6.85148e-09	7.51322e-06
486		GO:0030155	regulation of cell adhesion	4625	2.82973	15	5.30085	0.535714	0.00324324	5	557	653	1.18708e-08	1.20159e-05
487		GO:0031343	positive regulation of cell killing	285	0.174373	6	34.409	0.214286	0.0210526	1	37	42	1.85817e-08	1.74655e-05
488		GO:0045785	positive regulation of cell adhesion	2857	1.74801	12	6.86494	0.428571	0.00420021	4	322	379	4.06226e-08	3.56369e-05
489		GO:1903729	regulation of plasma membrane organization	574	0.351193	7	19.9321	0.25	0.0121951	2	75	87	4.43672e-08	3.64893e-05
490		GO:0002709	regulation of T cell mediated immunity	338	0.2068	6	29.0135	0.214286	0.0177515	1	44	52	5.10067e-08	3.94821e-05
491		GO:0001910	regulation of leukocyte mediated cytotoxicity	362	0.221484	6	27.09	0.214286	0.0165746	1	42	50	7.64465e-08	5.58867e-05
492		GO:0022407	regulation of cell-cell adhesion	3132	1.91627	12	6.26218	0.428571	0.00383142	3	348	398	1.11641e-07	7.73203e-05
493		GO:0032729	positive regulation of interferon-gamma production	392	0.239839	6	25.0168	0.214286	0.0153061	1	54	62	1.2213e-07	8.03554e-05
494		GO:0031341	regulation of cell killing	408	0.249629	6	24.0357	0.214286	0.0147059	1	53	63	1.54472e-07	9.67949e-05
495		GO:1902117	positive regulation of organelle assembly	431	0.263701	6	22.7531	0.214286	0.0139211	1	51	59	2.13047e-07	0.000126944
496		GO:0002708	positive regulation of lymphocyte mediated immunity	434	0.265536	6	22.5958	0.214286	0.0138249	1	65	76	2.21879e-07	0.000126944
497		GO:0002824	positive regulation of adaptive immune response based on somatic recombination of immune receptors built from immunoglobulin superfamily domains	453	0.277161	6	21.6481	0.214286	0.013245	1	68	77	2.85093e-07	0.000152008
498		GO:0060998	regulation of dendritic spine development	454	0.277773	6	21.6004	0.214286	0.0132159	1	54	65	2.88791e-07	0.000152008
499		GO:0060354	negative regulation of cell adhesion molecule production	24	0.014684	3	204.304	0.107143	0.125	1	1	1	4.11552e-07	0.000208293
500		GO:0010901	regulation of very-low-density lipoprotein particle remodeling	25	0.0152959	3	196.131	0.107143	0.12	1	3	5	4.67481e-07	0.0002197
501		GO:0010903	negative regulation of very-low-density lipoprotein particle remodeling	25	0.0152959	3	196.131	0.107143	0.12	1	3	3	4.67481e-07	0.0002197
502		GO:0002821	positive regulation of adaptive immune response	523	0.319989	6	18.7506	0.214286	0.0114723	1	72	81	6.58799e-07	0.000298936
503		GO:0060353	regulation of cell adhesion molecule production	29	0.0177432	3	169.079	0.107143	0.103448	1	3	5	7.41469e-07	0.000325233
504		GO:1900026	positive regulation of substrate adhesion-dependent cell spreading	288	0.176208	5	28.3755	0.178571	0.0173611	2	27	34	8.32156e-07	0.000353237
505		GO:0032649	regulation of interferon-gamma production	559	0.342016	6	17.5431	0.214286	0.0107335	1	77	90	9.69486e-07	0.000398671
506		GO:0001817	regulation of cytokine production	3856	2.35923	12	5.0864	0.428571	0.00311203	3	518	610	1.05922e-06	0.000422372
507		GO:0002705	positive regulation of leukocyte mediated immunity	571	0.349358	6	17.1744	0.214286	0.0105079	1	81	95	1.09641e-06	0.000424343
508		GO:0010898	positive regulation of triglyceride catabolic process	34	0.0208024	3	144.214	0.107143	0.0882353	1	4	8	1.21179e-06	0.000442942
509		GO:0030300	regulation of intestinal cholesterol absorption	34	0.0208024	3	144.214	0.107143	0.0882353	1	3	7	1.21179e-06	0.000442942
510		GO:0034378	chylomicron assembly	36	0.022026	3	136.202	0.107143	0.0833333	1	8	10	1.4447e-06	0.000513805
511		GO:0034371	chylomicron remodeling	37	0.0226379	3	132.521	0.107143	0.0810811	1	7	9	1.57153e-06	0.000544204
512		GO:0002740	negative regulation of cytokine secretion involved in immune response	39	0.0238615	3	125.725	0.107143	0.0769231	1	4	5	1.8469e-06	0.000607585
513		GO:0010873	positive regulation of cholesterol esterification	39	0.0238615	3	125.725	0.107143	0.0769231	1	5	9	1.8469e-06	0.000607585
514		GO:0010896	regulation of triglyceride catabolic process	40	0.0244734	3	122.582	0.107143	0.075	1	7	12	1.99583e-06	0.000640565
515		GO:0014012	peripheral nervous system axon regeneration	41	0.0250852	3	119.592	0.107143	0.0731707	1	5	5	2.15252e-06	0.000674404
516		GO:0002697	regulation of immune effector process	2080	1.27262	9	7.07205	0.321429	0.00432692	2	305	362	2.55925e-06	0.00078319
517		GO:1904478	regulation of intestinal absorption	44	0.0269207	3	111.438	0.107143	0.0681818	1	6	10	2.67101e-06	0.000798813
518		GO:1900024	regulation of substrate adhesion-dependent cell spreading	374	0.228826	5	21.8507	0.178571	0.013369	2	40	49	2.98827e-06	0.000873836
519		GO:0018158	protein oxidation	47	0.0287562	3	104.325	0.107143	0.0638298	1	7	7	3.26617e-06	0.000914459
520		GO:0061153	trachea gland development	47	0.0287562	3	104.325	0.107143	0.0638298	1	1	2	3.26617e-06	0.000914459
521		GO:0008211	glucocorticoid metabolic process	49	0.0299799	3	100.067	0.107143	0.0612245	1	8	15	3.70809e-06	0.00101656
522		GO:0030223	neutrophil differentiation	51	0.0312036	3	96.1429	0.107143	0.0588235	1	3	4	4.18789e-06	0.00108056
523		GO:0048069	eye pigmentation	51	0.0312036	3	96.1429	0.107143	0.0588235	1	2	7	4.18789e-06	0.00108056
524		GO:0071895	odontoblast differentiation	51	0.0312036	3	96.1429	0.107143	0.0588235	1	3	3	4.18789e-06	0.00108056
525		GO:0051006	positive regulation of lipoprotein lipase activity	52	0.0318154	3	94.294	0.107143	0.0576923	1	7	10	4.44247e-06	0.00110299
526		GO:0061365	positive regulation of triglyceride lipase activity	52	0.0318154	3	94.294	0.107143	0.0576923	1	7	11	4.44247e-06	0.00110299
527		GO:0071899	negative regulation of estrogen receptor binding	53	0.0324272	3	92.5148	0.107143	0.0566038	1	3	3	4.70709e-06	0.00114705
528		GO:0010977	negative regulation of neuron projection development	739	0.452146	6	13.2701	0.214286	0.00811908	1	101	128	4.83457e-06	0.00115669
529		GO:0050713	negative regulation of interleukin-1 beta secretion	54	0.0330391	3	90.8016	0.107143	0.0555556	1	7	10	4.98194e-06	0.00117067
530		GO:0002706	regulation of lymphocyte mediated immunity	758	0.463771	6	12.9374	0.214286	0.00791557	1	103	119	5.58858e-06	0.00129018
531		GO:0071866	negative regulation of apoptotic process in bone marrow	57	0.0348746	3	86.0226	0.107143	0.0526316	1	4	4	5.86972e-06	0.00133172
532		GO:0002822	regulation of adaptive immune response based on somatic recombination of immune receptors built from immunoglobulin superfamily domains	794	0.485797	6	12.3508	0.214286	0.00755667	1	108	120	7.27956e-06	0.00162359
533		GO:0032489	regulation of Cdc42 protein signal transduction	63	0.0385456	3	77.8299	0.107143	0.0476191	1	6	7	7.9467e-06	0.00174284
534		GO:0050773	regulation of dendrite development	809	0.494974	6	12.1218	0.214286	0.00741656	1	107	132	8.09691e-06	0.00174668
535		GO:0018206	peptidyl-methionine modification	64	0.0391574	3	76.6138	0.107143	0.046875	1	12	12	8.3341e-06	0.00176885
536		GO:0010872	regulation of cholesterol esterification	67	0.0409929	3	73.1834	0.107143	0.0447761	1	7	11	9.57073e-06	0.00199907
537		GO:1902262	apoptotic process involved in blood vessel morphogenesis	68	0.0416048	3	72.1071	0.107143	0.0441177	1	5	5	1.00084e-05	0.00205781
538		GO:0071864	positive regulation of cell proliferation in bone marrow	69	0.0422166	3	71.0621	0.107143	0.0434783	1	7	7	1.0459e-05	0.00211738
539		GO:0033700	phospholipid efflux	71	0.0434403	3	69.0604	0.107143	0.0422535	1	8	12	1.14001e-05	0.00220608
540		GO:0034380	high-density lipoprotein particle assembly	71	0.0434403	3	69.0604	0.107143	0.0422535	1	11	13	1.14001e-05	0.00220608
541		GO:0048341	paraxial mesoderm formation	71	0.0434403	3	69.0604	0.107143	0.0422535	1	5	7	1.14001e-05	0.00220608
542		GO:1902115	regulation of organelle assembly	882	0.539638	6	11.1186	0.214286	0.00680272	1	132	151	1.32108e-05	0.00251944
543		GO:0034370	triglyceride-rich lipoprotein particle remodeling	75	0.0458876	3	65.3771	0.107143	0.04	1	10	13	1.34464e-05	0.00252005
544		GO:0045723	positive regulation of fatty acid biosynthetic process	76	0.0464994	3	64.5169	0.107143	0.0394737	1	9	16	1.39933e-05	0.00252005
545		GO:0045055	regulated exocytosis	3286	2.01049	10	4.97391	0.357143	0.00304321	3	567	680	1.41426e-05	0.00252005
546		GO:0051241	negative regulation of multicellular organismal process	5869	3.59086	13	3.62031	0.464286	0.00221503	4	852	1039	1.4223e-05	0.00252005
547		GO:0021861	forebrain radial glial cell differentiation	77	0.0471113	3	63.679	0.107143	0.038961	1	6	6	1.45546e-05	0.00252005
548		GO:0045063	T-helper 1 cell differentiation	77	0.0471113	3	63.679	0.107143	0.038961	1	6	7	1.45546e-05	0.00252005
549		GO:0055091	phospholipid homeostasis	77	0.0471113	3	63.679	0.107143	0.038961	1	7	9	1.45546e-05	0.00252005
550		GO:0032696	negative regulation of interleukin-13 production	78	0.0477231	3	62.8626	0.107143	0.0384615	1	5	6	1.51306e-05	0.00255261
551		GO:0032714	negative regulation of interleukin-5 production	78	0.0477231	3	62.8626	0.107143	0.0384615	1	5	7	1.51306e-05	0.00255261
552		GO:0021943	formation of radial glial scaffolds	79	0.0483349	3	62.0669	0.107143	0.0379747	1	3	4	1.57214e-05	0.00257774
553		GO:0060033	anatomical structure regression	79	0.0483349	3	62.0669	0.107143	0.0379747	1	9	11	1.57214e-05	0.00257774
554		GO:0002819	regulation of adaptive immune response	914	0.559217	6	10.7293	0.214286	0.00656455	1	118	131	1.61538e-05	0.00257774
555		GO:0034384	high-density lipoprotein particle clearance	80	0.0489468	3	61.2911	0.107143	0.0375	1	8	9	1.63272e-05	0.00257774
556		GO:0070508	cholesterol import	80	0.0489468	3	61.2911	0.107143	0.0375	1	6	6	1.63272e-05	0.00257774
557		GO:0031345	negative regulation of cell projection organization	917	0.561052	6	10.6942	0.214286	0.00654307	1	121	151	1.64549e-05	0.00257774
558		GO:0021873	forebrain neuroblast division	83	0.0507823	3	59.0757	0.107143	0.0361446	1	8	8	1.82366e-05	0.00282324
559		GO:0034115	negative regulation of heterotypic cell-cell adhesion	85	0.0520059	3	57.6857	0.107143	0.0352941	1	9	9	1.95879e-05	0.00299718
560		GO:0001667	ameboidal-type cell migration	951	0.581855	6	10.3118	0.214286	0.00630915	2	121	143	2.01964e-05	0.00305476
561		GO:0002739	regulation of cytokine secretion involved in immune response	87	0.0532296	3	56.3596	0.107143	0.0344828	1	11	14	2.10035e-05	0.00314075
562		GO:0002699	positive regulation of immune effector process	960	0.587361	6	10.2152	0.214286	0.00625	1	142	170	2.12939e-05	0.00314839
563		GO:0044089	positive regulation of cellular component biogenesis	2742	1.67765	9	5.36465	0.321429	0.00328228	2	389	470	2.38951e-05	0.00347536
564		GO:0060192	negative regulation of lipase activity	91	0.055677	3	53.8823	0.107143	0.032967	1	13	15	2.40336e-05	0.00347536
565		GO:0033153	T cell receptor V(D)J recombination	92	0.0562888	3	53.2966	0.107143	0.0326087	1	5	5	2.48335e-05	0.00355201
566		GO:0034377	plasma lipoprotein particle assembly	97	0.059348	3	50.5493	0.107143	0.0309278	1	22	26	2.90967e-05	0.00411703
567		GO:0002703	regulation of leukocyte mediated immunity	1019	0.62346	6	9.62372	0.214286	0.00588813	1	139	160	2.97441e-05	0.00416386
568		GO:0090208	positive regulation of triglyceride metabolic process	100	0.0611835	3	49.0329	0.107143	0.03	1	12	19	3.18717e-05	0.00441474
569		GO:0006887	exocytosis	3643	2.22891	10	4.48649	0.357143	0.00274499	3	641	762	3.46902e-05	0.00471549
570		GO:1900121	negative regulation of receptor binding	103	0.063019	3	47.6047	0.107143	0.0291262	1	12	12	3.48153e-05	0.00471549
571		GO:0045665	negative regulation of neuron differentiation	1052	0.64365	6	9.32184	0.214286	0.00570342	1	160	193	3.55372e-05	0.00471549
572		GO:0019433	triglyceride catabolic process	104	0.0636308	3	47.147	0.107143	0.0288462	1	20	25	3.58347e-05	0.00471549
573		GO:0021542	dentate gyrus development	104	0.0636308	3	47.147	0.107143	0.0288462	1	11	15	3.58347e-05	0.00471549
574		GO:0055057	neuroblast division	107	0.0654663	3	45.8251	0.107143	0.0280374	1	12	14	3.90102e-05	0.00508253
575		GO:0043586	tongue development	109	0.06669	3	44.9843	0.107143	0.0275229	1	17	21	4.12267e-05	0.00531864
576		GO:0060019	radial glial cell differentiation	110	0.0673018	3	44.5753	0.107143	0.0272727	1	10	11	4.23652e-05	0.00541246
577		GO:0060284	regulation of cell development	4607	2.81872	11	3.90248	0.392857	0.00238767	3	673	807	4.46999e-05	0.00565582
578		GO:0048340	paraxial mesoderm morphogenesis	113	0.0691373	3	43.3919	0.107143	0.0265487	1	8	10	4.59042e-05	0.0057419
579		GO:0019915	lipid storage	114	0.0697491	3	43.0113	0.107143	0.0263158	1	23	28	4.71256e-05	0.0057419
580		GO:0030851	granulocyte differentiation	114	0.0697491	3	43.0113	0.107143	0.0263158	1	12	16	4.71256e-05	0.0057419
581		GO:0050711	negative regulation of interleukin-1 secretion	114	0.0697491	3	43.0113	0.107143	0.0263158	1	10	13	4.71256e-05	0.0057419
582		GO:0032713	negative regulation of interleukin-4 production	116	0.0709728	3	42.2697	0.107143	0.0258621	1	5	6	4.96318e-05	0.00599179
583		GO:0034375	high-density lipoprotein particle remodeling	121	0.074032	3	40.523	0.107143	0.0247934	1	14	17	5.62761e-05	0.00673216
584		GO:0032691	negative regulation of interleukin-1 beta production	123	0.0752557	3	39.8641	0.107143	0.0243902	1	16	19	5.90888e-05	0.00700496
585		GO:0051004	regulation of lipoprotein lipase activity	125	0.0764793	3	39.2263	0.107143	0.024	1	17	21	6.19921e-05	0.00726355
586		GO:0030854	positive regulation of granulocyte differentiation	126	0.0770912	3	38.915	0.107143	0.0238095	1	7	8	6.34781e-05	0.00726355
587		GO:0034114	regulation of heterotypic cell-cell adhesion	126	0.0770912	3	38.915	0.107143	0.0238095	1	15	20	6.34781e-05	0.00726355
588		GO:0042088	T-helper 1 type immune response	126	0.0770912	3	38.915	0.107143	0.0238095	1	16	19	6.34781e-05	0.00726355
589		GO:0010638	positive regulation of organelle organization	3114	1.90525	9	4.72378	0.321429	0.00289017	2	485	539	6.50123e-05	0.00737497
590		GO:0033344	cholesterol efflux	129	0.0789267	3	38.01	0.107143	0.0232558	1	19	24	6.80757e-05	0.00759159
591		GO:0060561	apoptotic process involved in morphogenesis	129	0.0789267	3	38.01	0.107143	0.0232558	1	13	16	6.80757e-05	0.00759159
592		GO:0021932	hindbrain radial glia guided cell migration	130	0.0795385	3	37.7176	0.107143	0.0230769	1	8	10	6.96553e-05	0.00763828
593		GO:0046464	acylglycerol catabolic process	130	0.0795385	3	37.7176	0.107143	0.0230769	1	26	31	6.96553e-05	0.00763828
594		GO:0033151	V(D)J recombination	136	0.0832095	3	36.0536	0.107143	0.0220588	1	14	14	7.96383e-05	0.00860284
595		GO:0051129	negative regulation of cellular component organization	3197	1.95603	9	4.60114	0.321429	0.00281514	2	517	617	7.97588e-05	0.00860284
596		GO:0043691	reverse cholesterol transport	137	0.0838213	3	35.7904	0.107143	0.0218978	1	14	17	8.13879e-05	0.0086668
597		GO:0010804	negative regulation of tumor necrosis factor-mediated signaling pathway	138	0.0844332	3	35.5311	0.107143	0.0217391	1	17	20	8.31625e-05	0.0086668
598		GO:0034369	plasma lipoprotein particle remodeling	139	0.085045	3	35.2754	0.107143	0.0215827	1	19	28	8.49622e-05	0.0086668
599		GO:0045923	positive regulation of fatty acid metabolic process	139	0.085045	3	35.2754	0.107143	0.0215827	1	23	32	8.49622e-05	0.0086668
600		GO:0048339	paraxial mesoderm development	139	0.085045	3	35.2754	0.107143	0.0215827	1	14	17	8.49622e-05	0.0086668
601		GO:0050996	positive regulation of lipid catabolic process	139	0.085045	3	35.2754	0.107143	0.0215827	1	21	27	8.49622e-05	0.0086668
602		GO:1902742	apoptotic process involved in development	139	0.085045	3	35.2754	0.107143	0.0215827	1	17	22	8.49622e-05	0.0086668
603		GO:0065005	protein-lipid complex assembly	141	0.0862687	3	34.7751	0.107143	0.0212766	1	24	29	8.86375e-05	0.00897216
604		GO:0006695	cholesterol biosynthetic process	143	0.0874923	3	34.2887	0.107143	0.020979	1	32	41	9.24153e-05	0.00923113
605		GO:0010811	positive regulation of cell-substrate adhesion	766	0.468665	5	10.6686	0.178571	0.00652741	2	86	107	9.2599e-05	0.00923113
606		GO:0030325	adrenal gland development	146	0.0893279	3	33.5842	0.107143	0.0205479	1	19	22	9.82766e-05	0.00965091
607		GO:1902653	secondary alcohol biosynthetic process	146	0.0893279	3	33.5842	0.107143	0.0205479	1	33	42	9.82766e-05	0.00965091
608		GO:0051336	regulation of hydrolase activity	6047	3.69976	12	3.24345	0.428571	0.00198445	3	934	1171	0.000108489	0.0105684
609		GO:0031334	positive regulation of protein complex assembly	1289	0.788655	6	7.60789	0.214286	0.00465477	1	186	214	0.000109226	0.0105684
610		GO:0043923	positive regulation by host of viral transcription	153	0.0936107	3	32.0476	0.107143	0.0196078	1	16	16	0.000112885	0.0108427
611		GO:0021535	cell migration in hindbrain	154	0.0942225	3	31.8395	0.107143	0.0194805	1	11	14	0.00011508	0.0109735
612		GO:0050768	negative regulation of neurogenesis	1307	0.799668	6	7.50312	0.214286	0.00459067	1	204	246	0.000117834	0.0111552
613		GO:0044058	regulation of digestive system process	156	0.0954462	3	31.4313	0.107143	0.0192308	1	26	41	0.000119555	0.0111576
614		GO:0070328	triglyceride homeostasis	156	0.0954462	3	31.4313	0.107143	0.0192308	1	22	32	0.000119555	0.0111576
615		GO:0045940	positive regulation of steroid metabolic process	157	0.096058	3	31.2311	0.107143	0.0191083	1	18	23	0.000121834	0.0112902
616		GO:0060710	chorio-allantoic fusion	158	0.0966699	3	31.0334	0.107143	0.0189873	1	4	7	0.000124141	0.0113994
617		GO:0010770	positive regulation of cell morphogenesis involved in differentiation	817	0.499869	5	10.0026	0.178571	0.00611995	2	109	137	0.0001252	0.0113994
618		GO:0032656	regulation of interleukin-13 production	159	0.0972817	3	30.8383	0.107143	0.0188679	1	15	19	0.000126477	0.0113994
619		GO:0032674	regulation of interleukin-5 production	159	0.0972817	3	30.8383	0.107143	0.0188679	1	15	19	0.000126477	0.0113994
620		GO:0050919	negative chemotaxis	168	0.102788	3	29.1862	0.107143	0.0178571	1	23	35	0.000148796	0.0133198
621		GO:0042304	regulation of fatty acid biosynthetic process	174	0.106459	3	28.1798	0.107143	0.0172414	1	30	39	0.000165012	0.0145287
622		GO:0006694	steroid biosynthetic process	457	0.279608	4	14.3057	0.142857	0.00875273	2	88	114	0.000166174	0.0145287
623		GO:0001935	endothelial cell proliferation	175	0.107071	3	28.0188	0.107143	0.0171429	1	19	23	0.000167821	0.0145287
624		GO:0002719	negative regulation of cytokine production involved in immune response	175	0.107071	3	28.0188	0.107143	0.0171429	1	20	24	0.000167821	0.0145287
625		GO:0021854	hypothalamus development	175	0.107071	3	28.0188	0.107143	0.0171429	1	17	22	0.000167821	0.0145287
626		GO:0002682	regulation of immune system process	8550	5.23119	14	2.67626	0.5	0.00163743	6	1196	1423	0.000175744	0.0149788
627		GO:0030852	regulation of granulocyte differentiation	178	0.108907	3	27.5465	0.107143	0.0168539	1	14	15	0.000176436	0.0149788
628		GO:0060438	trachea development	178	0.108907	3	27.5465	0.107143	0.0168539	1	16	19	0.000176436	0.0149788
629		GO:0031103	axon regeneration	179	0.109518	3	27.3927	0.107143	0.0167598	1	18	19	0.00017937	0.0151303
630		GO:0016126	sterol biosynthetic process	181	0.110742	3	27.09	0.107143	0.0165746	1	37	46	0.000185333	0.0154354
631		GO:1900120	regulation of receptor binding	181	0.110742	3	27.09	0.107143	0.0165746	1	18	21	0.000185333	0.0154354
632		GO:0007405	neuroblast proliferation	183	0.111966	3	26.7939	0.107143	0.0163934	1	27	30	0.000191423	0.0158423
633		GO:0043921	modulation by host of viral transcription	187	0.114413	3	26.2208	0.107143	0.0160428	1	23	26	0.00020399	0.0167769
634		GO:0052312	modulation of transcription in other organism involved in symbiotic interaction	188	0.115025	3	26.0813	0.107143	0.0159575	1	24	27	0.000207213	0.0169361
635		GO:0051961	negative regulation of nervous system development	1454	0.889608	6	6.74455	0.214286	0.00412655	1	223	266	0.000210298	0.0170821
636		GO:0060271	cilium assembly	1456	0.890831	6	6.73528	0.214286	0.00412088	1	294	323	0.000211865	0.0171039
637		GO:0050673	epithelial cell proliferation	494	0.302246	4	13.2342	0.142857	0.00809717	2	73	83	0.00022361	0.0178504
638		GO:0071353	cellular response to interleukin-4	193	0.118084	3	25.4056	0.107143	0.015544	1	24	28	0.000223825	0.0178504
639		GO:0010721	negative regulation of cell development	1486	0.909186	6	6.59931	0.214286	0.00403769	1	229	281	0.000236508	0.0187313
640		GO:0031102	neuron projection regeneration	197	0.120531	3	24.8898	0.107143	0.0152284	1	24	27	0.000237718	0.0187313
641		GO:0032692	negative regulation of interleukin-1 production	198	0.121143	3	24.7641	0.107143	0.0151515	1	21	25	0.000241277	0.0188986
642		GO:0070670	response to interleukin-4	201	0.122979	3	24.3945	0.107143	0.0149254	1	25	31	0.000252159	0.0196341
643		GO:0035025	positive regulation of Rho protein signal transduction	202	0.123591	3	24.2737	0.107143	0.0148515	1	19	26	0.000255855	0.0196986
644		GO:0044782	cilium organization	1508	0.922647	6	6.50303	0.214286	0.00397878	1	307	336	0.000255982	0.0196986
645		GO:0050909	sensory perception of taste	204	0.124814	3	24.0357	0.107143	0.0147059	1	41	63	0.000263354	0.0201481
646		GO:0010470	regulation of gastrulation	206	0.126038	3	23.8024	0.107143	0.0145631	1	34	38	0.000270993	0.0204942
647		GO:0071827	plasma lipoprotein particle organization	206	0.126038	3	23.8024	0.107143	0.0145631	1	34	44	0.000270993	0.0204942
648		GO:0046503	glycerolipid catabolic process	207	0.12665	3	23.6874	0.107143	0.0144928	1	40	45	0.000274866	0.0206683
649		GO:0002562	somatic diversification of immune receptors via germline recombination within a single locus	210	0.128485	3	23.349	0.107143	0.0142857	1	31	32	0.000286698	0.0211947
650		GO:0055081	anion homeostasis	210	0.128485	3	23.349	0.107143	0.0142857	1	32	41	0.000286698	0.0211947
651		GO:0090207	regulation of triglyceride metabolic process	210	0.128485	3	23.349	0.107143	0.0142857	1	25	33	0.000286698	0.0211947
652		GO:0050776	regulation of immune response	5657	3.46115	11	3.17814	0.392857	0.00194449	4	779	914	0.000289582	0.0212883
653		GO:0008283	cell proliferation	3791	2.31947	9	3.88021	0.321429	0.00237404	5	575	679	0.000292922	0.0213123
654		GO:0048103	somatic stem cell division	212	0.129709	3	23.1287	0.107143	0.0141509	1	20	22	0.000294767	0.0213123
655		GO:0051180	vitamin transport	212	0.129709	3	23.1287	0.107143	0.0141509	1	26	35	0.000294767	0.0213123
656		GO:0002065	columnar/cuboidal epithelial cell differentiation	533	0.326108	4	12.2659	0.142857	0.00750469	2	74	93	0.000298382	0.0213958
657		GO:0032940	secretion by cell	4708	2.88052	10	3.4716	0.357143	0.00212404	3	792	948	0.000300327	0.0213958
658		GO:0001818	negative regulation of cytokine production	1554	0.950791	6	6.31053	0.214286	0.003861	2	206	239	0.0003008	0.0213958
659		GO:0043534	blood vessel endothelial cell migration	215	0.131544	3	22.806	0.107143	0.0139535	1	20	25	0.000307143	0.0217295
660		GO:0002701	negative regulation of production of molecular mediator of immune response	217	0.132768	3	22.5958	0.107143	0.0138249	1	25	33	0.000315577	0.0222068
661		GO:0001523	retinoid metabolic process	226	0.138275	3	21.6959	0.107143	0.0132743	1	53	89	0.000355381	0.0248748
662		GO:0001755	neural crest cell migration	230	0.140722	3	21.3186	0.107143	0.0130435	1	29	36	0.000374061	0.0257711
663		GO:0006656	phosphatidylcholine biosynthetic process	230	0.140722	3	21.3186	0.107143	0.0130435	1	30	34	0.000374061	0.0257711
664		GO:0021879	forebrain neuron differentiation	230	0.140722	3	21.3186	0.107143	0.0130435	1	31	50	0.000374061	0.0257711
665		GO:0002200	somatic diversification of immune receptors	235	0.143781	3	20.8651	0.107143	0.012766	1	36	38	0.000398287	0.0272972
666		GO:0050870	positive regulation of T cell activation	1651	1.01014	6	5.93978	0.214286	0.00363416	1	175	201	0.000415589	0.0283354
667		GO:0016101	diterpenoid metabolic process	242	0.148064	3	20.2615	0.107143	0.0123967	1	59	96	0.000433868	0.0291832
668		GO:0050434	positive regulation of viral transcription	242	0.148064	3	20.2615	0.107143	0.0123967	1	41	42	0.000433868	0.0291832
669		GO:0008203	cholesterol metabolic process	589	0.360371	4	11.0997	0.142857	0.00679117	2	96	112	0.000435096	0.0291832
670		GO:0051345	positive regulation of hydrolase activity	4000	2.44734	9	3.67746	0.321429	0.00225	2	597	724	0.000437171	0.0291832
671		GO:0032374	regulation of cholesterol transport	243	0.148676	3	20.1781	0.107143	0.0123457	1	36	43	0.000439112	0.0291832
672		GO:0060325	face morphogenesis	246	0.150511	3	19.9321	0.107143	0.0121951	1	27	32	0.000455088	0.0299565
673		GO:0002684	positive regulation of immune system process	5955	3.64348	11	3.0191	0.392857	0.00184719	4	752	897	0.000455301	0.0299565
674		GO:0001569	branching involved in blood vessel morphogenesis	247	0.151123	3	19.8514	0.107143	0.0121458	1	25	29	0.000460494	0.0301475
675		GO:1903691	positive regulation of wound healing, spreading of epidermal cells	52	0.0318154	2	62.8626	0.0714286	0.0384615	1	2	2	0.000469685	0.030597
676		GO:0071825	protein-lipid complex subunit organization	250	0.152959	3	19.6131	0.107143	0.012	1	36	47	0.000476963	0.030918
677		GO:0060713	labyrinthine layer morphogenesis	251	0.15357	3	19.535	0.107143	0.0119522	1	16	21	0.000482535	0.0311259
678		GO:0034381	plasma lipoprotein particle clearance	252	0.154182	3	19.4575	0.107143	0.0119048	1	38	41	0.00048815	0.0313344
679		GO:0016042	lipid catabolic process	1102	0.674242	5	7.41574	0.178571	0.0045372	3	215	263	0.000497312	0.0317534
680		GO:0060563	neuroepithelial cell differentiation	254	0.155406	3	19.3043	0.107143	0.011811	1	35	43	0.000499503	0.0317534
681		GO:1902652	secondary alcohol metabolic process	619	0.378726	4	10.5617	0.142857	0.00646204	2	100	117	0.000524365	0.0331737
682		GO:0045595	regulation of cell differentiation	9463	5.78979	14	2.41805	0.5	0.00147945	4	1390	1672	0.000532176	0.0334977
683		GO:0050706	regulation of interleukin-1 beta secretion	260	0.159077	3	18.8588	0.107143	0.0115385	1	31	39	0.000534578	0.0334977
684		GO:0006721	terpenoid metabolic process	264	0.161524	3	18.573	0.107143	0.0113636	1	66	106	0.000558817	0.0348506
685		GO:0016125	sterol metabolic process	640	0.391574	4	10.2152	0.142857	0.00625	2	107	130	0.000594159	0.03685
686		GO:0045843	negative regulation of striated muscle tissue development	270	0.165195	3	18.1603	0.107143	0.0111111	1	32	43	0.000596478	0.03685
687		GO:0043967	histone H4 acetylation	271	0.165807	3	18.0933	0.107143	0.0110701	1	45	51	0.000602909	0.0370732
688		GO:0046903	secretion	5138	3.14361	10	3.18106	0.357143	0.00194628	3	870	1055	0.00060941	0.0372987
689		GO:0030301	cholesterol transport	273	0.167031	3	17.9608	0.107143	0.010989	1	43	53	0.000615903	0.0373487
690		GO:0048747	muscle fiber development	273	0.167031	3	17.9608	0.107143	0.010989	1	39	44	0.000615903	0.0373487
691		GO:1903039	positive regulation of leukocyte cell-cell adhesion	1784	1.09151	6	5.49696	0.214286	0.00336323	1	184	210	0.000626095	0.0377926
692		GO:0060193	positive regulation of lipase activity	275	0.168255	3	17.8301	0.107143	0.0109091	1	45	61	0.000629074	0.037799
693		GO:0051851	modification by host of symbiont morphology or physiology	276	0.168866	3	17.7655	0.107143	0.0108696	1	52	65	0.000635727	0.0380252
694		GO:0048678	response to axon injury	277	0.169478	3	17.7014	0.107143	0.0108303	1	35	42	0.000642425	0.0380796
695		GO:0060323	head morphogenesis	277	0.169478	3	17.7014	0.107143	0.0108303	1	31	38	0.000642425	0.0380796
696		GO:0048066	developmental pigmentation	278	0.17009	3	17.6377	0.107143	0.0107914	1	31	40	0.000649168	0.0383068
697		GO:0060669	embryonic placenta morphogenesis	280	0.171314	3	17.5117	0.107143	0.0107143	1	21	26	0.00066279	0.0388201
698		GO:0017145	stem cell division	281	0.171926	3	17.4494	0.107143	0.0106762	1	29	33	0.000669668	0.0388201
699		GO:0042100	B cell proliferation	281	0.171926	3	17.4494	0.107143	0.0106762	1	26	39	0.000669668	0.0388201
700		GO:0042632	cholesterol homeostasis	281	0.171926	3	17.4494	0.107143	0.0106762	1	47	60	0.000669668	0.0388201
701		GO:0050994	regulation of lipid catabolic process	282	0.172537	3	17.3875	0.107143	0.0106383	1	46	56	0.000676593	0.038879
702		GO:1901862	negative regulation of muscle tissue development	282	0.172537	3	17.3875	0.107143	0.0106383	1	34	45	0.000676593	0.038879
703		GO:0001960	negative regulation of cytokine-mediated signaling pathway	285	0.174373	3	17.2045	0.107143	0.0105263	1	39	49	0.000697639	0.0397413
704		GO:0006641	triglyceride metabolic process	285	0.174373	3	17.2045	0.107143	0.0105263	1	55	72	0.000697639	0.0397413
705		GO:0048635	negative regulation of muscle organ development	287	0.175596	3	17.0846	0.107143	0.010453	1	34	45	0.0007119	0.0403789
706		GO:0042158	lipoprotein biosynthetic process	673	0.411765	4	9.71429	0.142857	0.00594354	2	124	155	0.000716851	0.0404852
707		GO:1903689	regulation of wound healing, spreading of epidermal cells	65	0.0397692	2	50.2901	0.0714286	0.0307692	1	6	6	0.000733147	0.0412286
708		GO:0031344	regulation of cell projection organization	3402	2.08146	8	3.84345	0.285714	0.00235156	2	483	575	0.000744395	0.041683
709		GO:0051702	interaction with symbiont	293	0.179267	3	16.7348	0.107143	0.0102389	1	56	69	0.000755797	0.0421421
710		GO:0021872	forebrain generation of neurons	296	0.181103	3	16.5651	0.107143	0.0101351	1	43	62	0.000778378	0.043218
711		GO:0051224	negative regulation of protein transport	1219	0.745826	5	6.70397	0.178571	0.00410172	3	169	200	0.00078467	0.0433302
712		GO:1902578	single-organism localization	12422	7.60021	16	2.10521	0.571429	0.00128804	8	2313	2766	0.000786984	0.0433302
713		GO:1904950	negative regulation of establishment of protein localization	1223	0.748274	5	6.68205	0.178571	0.00408831	3	172	204	0.000796305	0.0435565
714		GO:0048699	generation of neurons	7453	4.56	12	2.63158	0.428571	0.00161009	3	1145	1385	0.000797714	0.0435565
715		GO:0002040	sprouting angiogenesis	299	0.182939	3	16.3989	0.107143	0.0100334	1	35	46	0.000801385	0.0435761
716		GO:0050709	negative regulation of protein secretion	698	0.427061	4	9.36635	0.142857	0.00573066	2	96	114	0.000821058	0.0444621
717		GO:0010171	body morphogenesis	303	0.185386	3	16.1825	0.107143	0.00990099	1	37	46	0.000832729	0.0449093
718		GO:0060761	negative regulation of response to cytokine stimulus	305	0.18661	3	16.0764	0.107143	0.00983607	1	43	53	0.000848689	0.0455833
719		GO:0032673	regulation of interleukin-4 production	307	0.187833	3	15.9716	0.107143	0.00977199	1	21	26	0.000864843	0.0462621
720		GO:0010810	regulation of cell-substrate adhesion	1252	0.766017	5	6.52727	0.178571	0.00399361	2	155	185	0.00088458	0.0471263
721		GO:0043966	histone H3 acetylation	312	0.190892	3	15.7157	0.107143	0.00961539	1	41	44	0.000906082	0.0480771
722		GO:0072132	mesenchyme morphogenesis	314	0.192116	3	15.6156	0.107143	0.00955414	1	33	43	0.000922921	0.048774
723		GO:0050704	regulation of interleukin-1 secretion	315	0.192728	3	15.566	0.107143	0.00952381	1	34	43	0.000931415	0.0489299
724		GO:2000026	regulation of multicellular organismal development	9977	6.10427	14	2.29347	0.5	0.00140323	4	1514	1820	0.000933308	0.0489299
725		GO:0015918	sterol transport	318	0.194563	3	15.4191	0.107143	0.00943396	1	51	61	0.000957194	0.049983
726	12	GO:0048477	oogenesis	340	0.312036	7	22.4333	0.166667	0.0205882	2	64	74	2.53476e-08	0.00033355
727		GO:0007292	female gamete generation	527	0.483655	7	14.4731	0.166667	0.0132827	2	88	109	4.91258e-07	0.00323223
728		GO:0021795	cerebral cortex cell migration	226	0.207412	5	24.1066	0.119048	0.0221239	1	34	43	2.05941e-06	0.00903327
729		GO:0000281	mitotic cytokinesis	243	0.223014	5	22.4201	0.119048	0.0205761	1	41	43	2.93507e-06	0.00965566
730		GO:0022029	telencephalon cell migration	272	0.249629	5	20.0298	0.119048	0.0183823	1	44	55	5.08011e-06	0.0121808
731		GO:0021885	forebrain cell migration	283	0.259724	5	19.2512	0.119048	0.0176678	1	46	58	6.157e-06	0.0121808
732		GO:0061640	cytoskeleton-dependent cytokinesis	286	0.262477	5	19.0493	0.119048	0.0174825	1	51	53	6.47965e-06	0.0121808
733		GO:1904431	positive regulation of t-circle formation	5	0.00458876	2	435.848	0.0476191	0.4	1	2	4	8.20796e-06	0.0135011
734		GO:0007052	mitotic spindle organization	374	0.343239	5	14.5671	0.119048	0.013369	1	63	70	2.3547e-05	0.0344283
735		GO:0007051	spindle organization	648	0.594703	6	10.0891	0.142857	0.00925926	2	113	126	2.67806e-05	0.035138
736		GO:1902850	microtubule cytoskeleton organization involved in mitosis	395	0.362512	5	13.7927	0.119048	0.0126582	1	65	72	3.0552e-05	0.035138
737		GO:0007281	germ cell development	999	0.916834	7	7.63497	0.166667	0.00700701	2	196	227	3.20432e-05	0.035138
738		GO:0000720	pyrimidine dimer repair by nucleotide-excision repair	10	0.00917752	2	217.924	0.0476191	0.2	1	3	3	3.68284e-05	0.0372788
739		GO:0070584	mitochondrion morphogenesis	77	0.0706669	3	42.4527	0.0714286	0.038961	1	19	21	5.01458e-05	0.0394419
740		GO:0035166	post-embryonic hemopoiesis	12	0.011013	2	181.603	0.0476191	0.166667	1	3	3	5.3952e-05	0.0394419
741		GO:0061819	telomeric DNA-containing double minutes formation	12	0.011013	2	181.603	0.0476191	0.166667	1	3	3	5.3952e-05	0.0394419
742		GO:1903232	melanosome assembly	12	0.011013	2	181.603	0.0476191	0.166667	1	5	5	5.3952e-05	0.0394419
743		GO:1905765	negative regulation of protection from non-homologous end joining at telomere	12	0.011013	2	181.603	0.0476191	0.166667	1	3	3	5.3952e-05	0.0394419
744		GO:1904429	regulation of t-circle formation	13	0.0119308	2	167.634	0.0476191	0.153846	1	5	7	6.37243e-05	0.0406158
745		GO:1904506	negative regulation of telomere maintenance in response to DNA damage	13	0.0119308	2	167.634	0.0476191	0.153846	1	4	4	6.37243e-05	0.0406158
746		GO:0000910	cytokinesis	463	0.424919	5	11.7669	0.119048	0.0107991	1	79	85	6.48174e-05	0.0406158
747		GO:0000710	meiotic mismatch repair	15	0.0137663	2	145.282	0.0476191	0.133333	1	2	2	8.56829e-05	0.0490218
748		GO:0001302	replicative cell aging	15	0.0137663	2	145.282	0.0476191	0.133333	1	4	5	8.56829e-05	0.0490218
749	13	GO:0061034	olfactory bulb mitral cell layer development	12	0.00445765	3	673	0.176471	0.25	1	2	2	9.34636e-09	0.000122989
750		GO:0022028	tangential migration from the subventricular zone to the olfactory bulb	16	0.00594354	3	504.75	0.176471	0.1875	1	3	6	2.37689e-08	0.000156387
751		GO:0006104	succinyl-CoA metabolic process	19	0.00705795	3	425.053	0.176471	0.157895	1	4	4	4.11004e-08	0.00018028
752		GO:0021859	pyramidal neuron differentiation	30	0.0111441	3	269.2	0.176471	0.1	1	4	10	1.71772e-07	0.000452069
753		GO:0021860	pyramidal neuron development	30	0.0111441	3	269.2	0.176471	0.1	1	4	9	1.71772e-07	0.000452069
754		GO:0006554	lysine catabolic process	37	0.0137444	3	218.27	0.176471	0.0810811	1	8	12	3.28208e-07	0.000669715
755		GO:0006553	lysine metabolic process	38	0.0141159	3	212.526	0.176471	0.0789474	1	9	13	3.56258e-07	0.000669715
756		GO:0021756	striatum development	46	0.0170877	3	175.565	0.176471	0.0652174	1	10	15	6.39886e-07	0.00105253
757		GO:0009068	aspartate family amino acid catabolic process	58	0.0215453	3	139.241	0.176471	0.0517241	1	14	19	1.2971e-06	0.00172007
758		GO:0021879	forebrain neuron differentiation	230	0.0854383	4	46.8174	0.235294	0.0173913	2	31	50	1.40518e-06	0.00172007
759		GO:0021794	thalamus development	60	0.0222883	3	134.6	0.176471	0.05	1	10	15	1.43786e-06	0.00172007
760		GO:0021544	subpallium development	74	0.0274889	3	109.135	0.176471	0.0405405	1	16	21	2.71504e-06	0.00297727
761		GO:0021872	forebrain generation of neurons	296	0.109955	4	36.3784	0.235294	0.0135135	2	43	62	3.81949e-06	0.00386621
762		GO:0006103	2-oxoglutarate metabolic process	85	0.031575	3	95.0118	0.176471	0.0352941	1	16	17	4.12638e-06	0.0038785
763		GO:0021884	forebrain neuron development	97	0.0360327	3	83.2577	0.176471	0.0309278	1	15	29	6.14275e-06	0.00538883
764		GO:0021766	hippocampus development	367	0.13633	4	29.3406	0.235294	0.0108992	2	64	75	8.91641e-06	0.00733319
765		GO:0006099	tricarboxylic acid cycle	117	0.0434621	3	69.0256	0.176471	0.025641	1	28	32	1.07881e-05	0.00835061
766		GO:0021536	diencephalon development	399	0.148217	4	26.9875	0.235294	0.0100251	2	60	77	1.23829e-05	0.00905256
767		GO:0006096	glycolytic process	136	0.0505201	3	59.3824	0.176471	0.0220588	1	30	38	1.69311e-05	0.0117262
768		GO:0006101	citrate metabolic process	141	0.0523774	3	57.2766	0.176471	0.0212766	1	32	36	1.88613e-05	0.0124098
769		GO:0006757	ATP generation from ADP	144	0.0534918	3	56.0833	0.176471	0.0208333	1	31	39	2.00862e-05	0.0125864
770		GO:0006734	NADH metabolic process	150	0.0557206	3	53.84	0.176471	0.02	1	30	35	2.26909e-05	0.0135723
771		GO:0072350	tricarboxylic acid metabolic process	156	0.0579495	3	51.7692	0.176471	0.0192308	1	35	40	2.55089e-05	0.013947
772		GO:0021772	olfactory bulb development	157	0.058321	3	51.4395	0.176471	0.0191083	1	23	30	2.59999e-05	0.013947
773		GO:0009066	aspartate family amino acid metabolic process	158	0.0586924	3	51.1139	0.176471	0.0189873	1	43	53	2.6497e-05	0.013947
774		GO:0021988	olfactory lobe development	162	0.0601783	3	49.8518	0.176471	0.0185185	1	24	31	2.85481e-05	0.0144486
775		GO:0021761	limbic system development	509	0.189079	4	21.1552	0.235294	0.00785855	2	83	101	3.20862e-05	0.0156379
776		GO:0046031	ADP metabolic process	177	0.0657504	3	45.6271	0.176471	0.0169491	1	36	44	3.71659e-05	0.0174667
777		GO:0006165	nucleoside diphosphate phosphorylation	218	0.0809807	3	37.0459	0.176471	0.0137615	1	46	55	6.90086e-05	0.0313133
778		GO:0009060	aerobic respiration	230	0.0854383	3	35.113	0.176471	0.0130435	1	54	61	8.08789e-05	0.035223
779		GO:0046939	nucleotide phosphorylation	232	0.0861813	3	34.8103	0.176471	0.012931	1	51	61	8.29785e-05	0.035223
780		GO:0006090	pyruvate metabolic process	254	0.0943536	3	31.7953	0.176471	0.011811	1	55	67	0.000108467	0.0446038
781		GO:0009179	purine ribonucleoside diphosphate metabolic process	260	0.0965825	3	31.0615	0.176471	0.0115385	1	49	60	0.000116209	0.0463391
782		GO:0021695	cerebellar cortex development	267	0.0991828	3	30.2472	0.176471	0.011236	1	38	45	0.000125686	0.048306
783		GO:0009185	ribonucleoside diphosphate metabolic process	269	0.0999257	3	30.0223	0.176471	0.0111524	1	51	62	0.000128483	0.048306
784		GO:0022029	telencephalon cell migration	272	0.10104	3	29.6912	0.176471	0.0110294	1	44	55	0.000132755	0.0485257
785	14	GO:0030187	melatonin biosynthetic process	8	0.00734202	3	408.607	0.0714286	0.375	1	1	2	4.01189e-08	0.000527925
786		GO:2000490	negative regulation of hepatic stellate cell activation	14	0.0128485	3	233.49	0.0714286	0.214286	1	2	2	2.59775e-07	0.00170919
787		GO:0046219	indolalkylamine biosynthetic process	16	0.014684	3	204.304	0.0714286	0.1875	1	3	5	3.99143e-07	0.00175077
788		GO:0018395	peptidyl-lysine hydroxylation to 5-hydroxy-L-lysine	2	0.0018355	2	1089.62	0.0476191	1	1	1	1	8.22233e-07	0.00180329
789		GO:0070078	histone H3-R2 demethylation	2	0.0018355	2	1089.62	0.0476191	1	1	1	1	8.22233e-07	0.00180329
790		GO:0070079	histone H4-R3 demethylation	2	0.0018355	2	1089.62	0.0476191	1	1	1	1	8.22233e-07	0.00180329
791		GO:0010764	negative regulation of fibroblast migration	23	0.0211083	3	142.124	0.0714286	0.130435	1	6	8	1.25665e-06	0.00236233
792		GO:0021588	cerebellum formation	5	0.00458876	2	435.848	0.0476191	0.4	1	1	1	8.20796e-06	0.0108009
793		GO:0022004	midbrain-hindbrain boundary maturation during brain development	5	0.00458876	2	435.848	0.0476191	0.4	1	1	1	8.20796e-06	0.0108009
794		GO:0036520	astrocyte-dopaminergic neuron signaling	5	0.00458876	2	435.848	0.0476191	0.4	1	1	1	8.20796e-06	0.0108009
795		GO:2000489	regulation of hepatic stellate cell activation	51	0.0468054	3	64.0952	0.0714286	0.0588235	1	5	6	1.45149e-05	0.0173638
796		GO:0042058	regulation of epidermal growth factor receptor signaling pathway	621	0.569924	6	10.5277	0.142857	0.00966184	2	72	83	2.11063e-05	0.0231448
797		GO:0060061	Spemann organizer formation	8	0.00734202	2	272.405	0.0476191	0.25	1	2	3	2.29421e-05	0.0232228
798		GO:0010713	negative regulation of collagen metabolic process	65	0.0596539	3	50.2901	0.0714286	0.0461539	1	7	8	3.01737e-05	0.0264704
799		GO:0032966	negative regulation of collagen biosynthetic process	65	0.0596539	3	50.2901	0.0714286	0.0461539	1	7	7	3.01737e-05	0.0264704
800		GO:0044252	negative regulation of multicellular organismal metabolic process	68	0.0624071	3	48.0714	0.0714286	0.0441177	1	8	9	3.45534e-05	0.028418
801		GO:0006474	N-terminal protein amino acid acetylation	72	0.0660781	3	45.4008	0.0714286	0.0416667	1	13	15	4.10151e-05	0.0292941
802		GO:0006586	indolalkylamine metabolic process	72	0.0660781	3	45.4008	0.0714286	0.0416667	1	9	17	4.10151e-05	0.0292941
803		GO:1901184	regulation of ERBB signaling pathway	709	0.650686	6	9.22104	0.142857	0.00846262	2	84	96	4.41769e-05	0.0292941
804		GO:0015671	oxygen transport	74	0.0679136	3	44.1737	0.0714286	0.0405405	1	10	15	4.45233e-05	0.0292941
805		GO:0015669	gas transport	78	0.0715846	3	41.9084	0.0714286	0.0384615	1	12	20	5.21183e-05	0.0322707
806		GO:0017185	peptidyl-lysine hydroxylation	12	0.011013	2	181.603	0.0476191	0.166667	1	7	8	5.3952e-05	0.0322707
807		GO:0021551	central nervous system morphogenesis	13	0.0119308	2	167.634	0.0476191	0.153846	1	2	2	6.37243e-05	0.0364586
808		GO:0021797	forebrain anterior/posterior pattern specification	15	0.0137663	2	145.282	0.0476191	0.133333	1	4	4	8.56829e-05	0.0451001
809		GO:1904954	canonical Wnt signaling pathway involved in midbrain dopaminergic neuron differentiation	15	0.0137663	2	145.282	0.0476191	0.133333	1	3	4	8.56829e-05	0.0451001
810	15	GO:0055107	Golgi to secretory granule transport	14	0.0253911	5	196.919	0.060241	0.357143	1	1	1	3.43145e-11	4.51544e-07
811		GO:0048227	plasma membrane to endosome transport	94	0.170483	6	35.194	0.0722892	0.0638298	1	8	8	2.12222e-08	0.000139631
812		GO:0032456	endocytic recycling	180	0.326458	7	21.4423	0.0843374	0.0388889	2	26	27	4.17989e-08	0.000152086
813		GO:0036010	protein localization to endosome	107	0.194061	6	30.9181	0.0722892	0.0560748	1	9	9	4.62303e-08	0.000152086
814		GO:0019882	antigen processing and presentation	916	1.66131	10	6.01936	0.120482	0.010917	7	184	206	6.39495e-06	0.0168302
815		GO:0034380	high-density lipoprotein particle assembly	71	0.128769	4	31.0633	0.0481928	0.056338	2	11	13	8.90777e-06	0.0183057
816		GO:0046327	glycerol biosynthetic process from pyruvate	3	0.00544096	2	367.582	0.0240964	0.666667	1	1	1	9.73783e-06	0.0183057
817		GO:1990090	cellular response to nerve growth factor stimulus	311	0.564046	6	10.6374	0.0722892	0.0192926	1	40	46	2.28298e-05	0.0345997
818		GO:1990089	response to nerve growth factor	313	0.567673	6	10.5695	0.0722892	0.0191693	1	42	49	2.36642e-05	0.0345997
819		GO:0071377	cellular response to glucagon stimulus	191	0.346408	5	14.4339	0.060241	0.026178	2	34	39	2.67949e-05	0.0352594
820		GO:0034377	plasma lipoprotein particle assembly	97	0.175924	4	22.737	0.0481928	0.0412371	2	22	26	3.06474e-05	0.0366626
821	16	GO:0006931	substrate-dependent cell migration, cell attachment to substrate	12	0.022026	3	136.202	0.0357143	0.25	1	2	3	1.29676e-06	0.0140792
822		GO:0007509	mesoderm migration involved in gastrulation	14	0.025697	3	116.745	0.0357143	0.214286	1	2	2	2.13986e-06	0.0140792
823		GO:0008078	mesodermal cell migration	19	0.0348746	3	86.0226	0.0357143	0.157895	1	4	4	5.65882e-06	0.0186161
824		GO:0009826	unidimensional cell growth	19	0.0348746	3	86.0226	0.0357143	0.157895	1	2	2	5.65882e-06	0.0186161
825		GO:0070986	left/right axis specification	75	0.137663	4	29.0565	0.0476191	0.0533333	2	11	13	1.16214e-05	0.0278004
826		GO:0003383	apical constriction	26	0.0477231	3	62.8626	0.0357143	0.115385	1	3	3	1.50433e-05	0.0278004
827		GO:0038161	prolactin signaling pathway	26	0.0477231	3	62.8626	0.0357143	0.115385	1	1	1	1.50433e-05	0.0278004
828		GO:0048319	axial mesoderm morphogenesis	27	0.0495586	3	60.5344	0.0357143	0.111111	1	4	4	1.69012e-05	0.0278004
829		GO:1904491	protein localization to ciliary transition zone	32	0.0587361	3	51.0759	0.0357143	0.09375	1	5	5	2.84705e-05	0.0401343
830		GO:0032525	somite rostral/caudal axis specification	33	0.0605716	3	49.5281	0.0357143	0.0909091	1	6	10	3.12761e-05	0.0401343
831		GO:0016331	morphogenesis of embryonic epithelium	671	1.23162	8	6.49549	0.0952381	0.0119225	4	123	141	3.35494e-05	0.0401343
832	17	GO:0042352	GDP-L-fucose salvage	14	0.0159077	4	251.451	0.0769231	0.285714	1	1	1	1.47058e-09	1.75627e-05
833		GO:1990743	protein sialylation	16	0.0181802	4	220.019	0.0769231	0.25	1	2	3	2.6693e-09	1.75627e-05
834		GO:0042350	GDP-L-fucose biosynthetic process	23	0.0261341	4	153.057	0.0769231	0.173913	1	3	3	1.29111e-08	4.50402e-05
835		GO:0030258	lipid modification	1262	1.43397	12	8.3684	0.230769	0.00950872	5	215	242	1.36911e-08	4.50402e-05
836		GO:0008355	olfactory learning	9	0.0102264	3	293.359	0.0576923	0.333333	1	2	2	1.15661e-07	0.000304396
837		GO:0046368	GDP-L-fucose metabolic process	41	0.0465868	4	85.8612	0.0769231	0.097561	1	4	4	1.45444e-07	0.000318983
838		GO:0030259	lipid glycosylation	46	0.0522682	4	76.5284	0.0769231	0.0869565	1	9	10	2.33385e-07	0.000438731
839		GO:1903510	mucopolysaccharide metabolic process	654	0.743117	8	10.7655	0.153846	0.0122324	4	89	109	7.21079e-07	0.00112107
840		GO:0001189	RNA polymerase I transcriptional preinitiation complex assembly at the promoter for the nuclear large rRNA transcript	16	0.0181802	3	165.014	0.0576923	0.1875	1	2	2	7.66749e-07	0.00112107
841		GO:0001180	transcription initiation from RNA polymerase I promoter for nuclear large rRNA transcript	19	0.021589	3	138.959	0.0576923	0.157895	1	3	3	1.32356e-06	0.00174167
842		GO:1901137	carbohydrate derivative biosynthetic process	2781	3.15995	14	4.43045	0.269231	0.00503416	9	514	600	1.78582e-06	0.00201143
843		GO:0046835	carbohydrate phosphorylation	177	0.201119	5	24.8609	0.0961538	0.0282486	2	21	24	1.83427e-06	0.00201143
844		GO:0009225	nucleotide-sugar metabolic process	182	0.2068	5	24.1779	0.0961538	0.0274725	2	31	33	2.10272e-06	0.00212844
845		GO:0006024	glycosaminoglycan biosynthetic process	533	0.605629	7	11.5582	0.134615	0.0131332	3	79	103	2.37636e-06	0.00216312
846		GO:0006023	aminoglycan biosynthetic process	536	0.609038	7	11.4935	0.134615	0.0130597	3	80	104	2.46575e-06	0.00216312
847		GO:0043173	nucleotide salvage	84	0.0954462	4	41.9084	0.0769231	0.0476191	1	12	14	2.67299e-06	0.00219837
848		GO:0034968	histone lysine methylation	360	0.409055	6	14.6679	0.115385	0.0166667	1	62	68	3.41055e-06	0.00249766
849		GO:0030203	glycosaminoglycan metabolic process	809	0.919238	8	8.70286	0.153846	0.00988875	4	121	154	3.48842e-06	0.00249766
850		GO:0016051	carbohydrate biosynthetic process	569	0.646534	7	10.827	0.134615	0.0123023	3	103	121	3.64925e-06	0.00249766
851		GO:0071701	regulation of MAPK export from nucleus	3	0.00340879	2	586.718	0.0384615	0.666667	1	1	1	3.79612e-06	0.00249766
852		GO:0006022	aminoglycan metabolic process	841	0.955598	8	8.37172	0.153846	0.00951248	4	128	161	4.63468e-06	0.00290418
853		GO:0009165	nucleotide biosynthetic process	859	0.976051	8	8.19629	0.153846	0.00931316	3	172	196	5.40968e-06	0.00323573
854		GO:0009226	nucleotide-sugar biosynthetic process	103	0.117035	4	34.1777	0.0769231	0.038835	1	19	21	6.02814e-06	0.00344073
855		GO:0019637	organophosphate metabolic process	4561	5.1825	17	3.28027	0.326923	0.00372725	9	835	977	6.55386e-06	0.00344073
856		GO:1904322	cellular response to forskolin	32	0.0363605	3	82.5072	0.0576923	0.09375	1	7	10	6.70453e-06	0.00344073
857		GO:0046839	phospholipid dephosphorylation	232	0.263613	5	18.9672	0.0961538	0.0215517	1	27	34	6.86299e-06	0.00344073
858		GO:1901293	nucleoside phosphate biosynthetic process	891	1.01241	8	7.90193	0.153846	0.00897868	3	175	199	7.05978e-06	0.00344073
859		GO:0009312	oligosaccharide biosynthetic process	111	0.126125	4	31.7145	0.0769231	0.036036	1	15	18	8.11108e-06	0.00381192
860		GO:0018022	peptidyl-lysine methylation	474	0.538589	6	11.1402	0.115385	0.0126582	1	73	80	1.62699e-05	0.00738262
861		GO:0018146	keratan sulfate biosynthetic process	139	0.157941	4	25.3259	0.0769231	0.028777	1	25	29	1.97006e-05	0.00864133
862		GO:0007340	acrosome reaction	50	0.0568132	3	52.8046	0.0576923	0.06	1	16	19	2.61138e-05	0.0110849
863		GO:0016571	histone methylation	529	0.601084	6	9.98197	0.115385	0.0113422	1	76	87	3.00813e-05	0.01237
864		GO:0009247	glycolipid biosynthetic process	325	0.369286	5	13.5396	0.0961538	0.0153846	3	59	64	3.46245e-05	0.0134741
865		GO:0042048	olfactory behavior	55	0.0624945	3	48.0042	0.0576923	0.0545455	1	7	8	3.4814e-05	0.0134741
866		GO:0042339	keratan sulfate metabolic process	168	0.190892	4	20.9542	0.0769231	0.0238095	1	30	34	4.13426e-05	0.0155436
867		GO:0043094	cellular metabolic compound salvage	181	0.205664	4	19.4492	0.0769231	0.0220994	1	29	36	5.52431e-05	0.0201929
868		GO:0006182	cGMP biosynthetic process	66	0.0749934	3	40.0035	0.0576923	0.0454546	1	18	24	6.01907e-05	0.0214067
869		GO:0097503	sialylation	187	0.212481	4	18.8252	0.0769231	0.0213904	1	19	21	6.26928e-05	0.0217099
870		GO:0044272	sulfur compound biosynthetic process	899	1.0215	7	6.85266	0.134615	0.00778643	3	156	188	6.83683e-05	0.0230682
871		GO:0090407	organophosphate biosynthetic process	2455	2.78953	11	3.94332	0.211538	0.00448065	7	445	501	8.11982e-05	0.0267122
872		GO:0007635	chemosensory behavior	74	0.0840836	3	35.6788	0.0576923	0.0405405	1	13	17	8.47217e-05	0.0271915
873		GO:0006171	cAMP biosynthetic process	76	0.0863561	3	34.7399	0.0576923	0.0394737	1	13	16	9.17314e-05	0.0287403
874		GO:0009083	branched-chain amino acid catabolic process	77	0.0874923	3	34.2887	0.0576923	0.038961	2	20	21	9.53738e-05	0.0291866
875		GO:0034766	negative regulation of ion transmembrane transport	416	0.472686	5	10.5778	0.0961538	0.0120192	3	64	83	0.000110822	0.0331432
876		GO:0050891	multicellular organismal water homeostasis	227	0.257932	4	15.508	0.0769231	0.0176211	2	44	62	0.000132406	0.0387184
877		GO:0070897	DNA-templated transcriptional preinitiation complex assembly	91	0.1034	3	29.0135	0.0576923	0.032967	1	19	23	0.000156627	0.0448056
878		GO:0034199	activation of protein kinase A activity	92	0.104536	3	28.6982	0.0576923	0.0326087	1	15	17	0.000161777	0.0452941
879		GO:0044711	single-organism biosynthetic process	5286	6.00629	16	2.66387	0.307692	0.00302686	11	1003	1170	0.000169719	0.0465278
880		GO:0044710	single-organism metabolic process	14955	16.9928	30	1.76545	0.576923	0.00200602	20	2951	3518	0.000178409	0.0479121
881	18	GO:0021869	forebrain ventricular zone progenitor cell division	27	0.0153396	3	195.573	0.115385	0.111111	1	6	6	4.71821e-07	0.0062087
882	19	GO:0021775	smoothened signaling pathway involved in ventral spinal cord interneuron specification	10	0.00721091	3	416.036	0.0909091	0.3	1	2	3	4.08478e-08	0.000268758
883		GO:0021776	smoothened signaling pathway involved in spinal cord motor neuron cell fate specification	10	0.00721091	3	416.036	0.0909091	0.3	1	2	3	4.08478e-08	0.000268758
884		GO:1902187	negative regulation of viral release from host cell	56	0.0403811	4	99.0563	0.121212	0.0714286	1	12	14	8.01061e-08	0.000351372
885		GO:0007224	smoothened signaling pathway	336	0.242286	6	24.7641	0.181818	0.0178571	2	63	71	1.4038e-07	0.000411599
886		GO:0046597	negative regulation of viral entry into host cell	66	0.047592	4	84.0477	0.121212	0.0606061	1	14	19	1.56394e-07	0.000411599
887		GO:0021910	smoothened signaling pathway involved in ventral spinal cord patterning	16	0.0115374	3	260.023	0.0909091	0.1875	1	3	4	1.90061e-07	0.000416836
888		GO:1901621	negative regulation of smoothened signaling pathway involved in dorsal/ventral neural tube patterning	28	0.0201905	3	148.584	0.0909091	0.107143	1	6	6	1.10532e-06	0.00194289
889		GO:0046596	regulation of viral entry into host cell	109	0.0785989	4	50.8913	0.121212	0.0366973	1	24	30	1.18118e-06	0.00194289
890		GO:1901620	regulation of smoothened signaling pathway involved in dorsal/ventral neural tube patterning	31	0.0223538	3	134.205	0.0909091	0.0967742	1	8	8	1.51437e-06	0.00221418
891		GO:1902186	regulation of viral release from host cell	121	0.087252	4	45.8442	0.121212	0.0330578	1	27	30	1.79279e-06	0.00235913
892		GO:0032897	negative regulation of viral transcription	141	0.101674	4	39.3415	0.121212	0.0283688	1	19	24	3.29588e-06	0.00394277
893		GO:0021521	ventral spinal cord interneuron specification	43	0.0310069	3	96.7526	0.0909091	0.0697674	1	8	11	4.13325e-06	0.00453245
894		GO:0060579	ventral spinal cord interneuron fate commitment	59	0.0425444	3	70.5146	0.0909091	0.0508475	1	12	15	1.08026e-05	0.0109348
895		GO:2000059	negative regulation of protein ubiquitination involved in ubiquitin-dependent protein catabolic process	74	0.0533607	3	56.2211	0.0909091	0.0405405	1	12	13	2.13826e-05	0.0200982
896		GO:0021514	ventral spinal cord interneuron differentiation	77	0.055524	3	54.0307	0.0909091	0.038961	1	14	17	2.40935e-05	0.0211364
897		GO:0021520	spinal cord motor neuron cell fate specification	84	0.0605716	3	49.5281	0.0909091	0.0357143	1	11	13	3.12761e-05	0.0257226
898		GO:0021513	spinal cord dorsal/ventral patterning	94	0.0677825	3	44.2592	0.0909091	0.0319149	1	18	22	4.37831e-05	0.0338907
899		GO:0021511	spinal cord patterning	96	0.0692247	3	43.3371	0.0909091	0.03125	1	19	24	4.66234e-05	0.0340843
900		GO:0042994	cytoplasmic sequestering of transcription factor	109	0.0785989	3	38.1685	0.0909091	0.0275229	1	14	18	6.8068e-05	0.0448142
901		GO:2000588	positive regulation of platelet-derived growth factor receptor-beta signaling pathway	17	0.0122585	2	163.151	0.0606061	0.117647	1	2	2	6.81118e-05	0.0448142
902	20	GO:0051085	chaperone mediated protein folding requiring cofactor	61	0.0413207	4	96.8038	0.129032	0.0655738	1	12	12	8.74707e-08	0.000987461
903		GO:1902803	regulation of synaptic vesicle transport	194	0.131413	5	38.0479	0.16129	0.0257732	3	33	37	2.01953e-07	0.000987461
904		GO:0051084	'de novo' posttranslational protein folding	77	0.0521589	4	76.6887	0.129032	0.0519481	1	18	18	2.25122e-07	0.000987461
905		GO:0010807	regulation of synaptic vesicle priming	23	0.0155799	3	192.555	0.0967742	0.130435	2	5	5	4.93821e-07	0.00162455
906		GO:0006458	'de novo' protein folding	109	0.0738353	4	54.1746	0.129032	0.0366973	1	34	35	9.11592e-07	0.00239913
907		GO:1903296	positive regulation of glutamate secretion, neurotransmission	8	0.00541911	2	369.065	0.0645161	0.25	1	2	2	1.24023e-05	0.0272003
908		GO:0032229	negative regulation of synaptic transmission, GABAergic	10	0.00677388	2	295.252	0.0645161	0.2	1	2	6	1.99154e-05	0.0374381
909		GO:0061077	chaperone-mediated protein folding	248	0.167992	4	23.8106	0.129032	0.016129	1	62	65	2.36057e-05	0.0388285
910		GO:0016050	vesicle organization	1455	0.9856	7	7.10227	0.225806	0.004811	6	286	320	4.35544e-05	0.0493345
911		GO:1903423	positive regulation of synaptic vesicle recycling	15	0.0101608	2	196.834	0.0645161	0.133333	1	4	5	4.63712e-05	0.0493345
912		GO:1905222	atrioventricular canal morphogenesis	15	0.0101608	2	196.834	0.0645161	0.133333	1	1	1	4.63712e-05	0.0493345
913		GO:0016185	synaptic vesicle budding from presynaptic endocytic zone membrane	16	0.0108382	2	184.532	0.0645161	0.125	1	2	2	5.29733e-05	0.0493345
914		GO:0001300	chronological cell aging	17	0.0115156	2	173.677	0.0645161	0.117647	1	2	2	6.00111e-05	0.0493345
915		GO:0051932	synaptic transmission, GABAergic	17	0.0115156	2	173.677	0.0645161	0.117647	1	4	7	6.00111e-05	0.0493345
916		GO:0099525	presynaptic dense core vesicle exocytosis	17	0.0115156	2	173.677	0.0645161	0.117647	1	3	4	6.00111e-05	0.0493345
917		GO:1990504	dense core granule exocytosis	17	0.0115156	2	173.677	0.0645161	0.117647	1	3	5	6.00111e-05	0.0493345
918		GO:0031630	regulation of synaptic vesicle fusion to presynaptic membrane	18	0.012193	2	164.029	0.0645161	0.111111	1	3	3	6.74839e-05	0.0493345
919		GO:1902805	positive regulation of synaptic vesicle transport	18	0.012193	2	164.029	0.0645161	0.111111	1	5	6	6.74839e-05	0.0493345
920	21	GO:0034654	nucleobase-containing compound biosynthetic process	14005	4.89642	15	3.06346	0.9375	0.00107105	14	2635	3049	2.19547e-07	0.00122784
921		GO:0018130	heterocycle biosynthetic process	14206	4.9667	15	3.02012	0.9375	0.00105589	14	2694	3115	2.70326e-07	0.00122784
922		GO:0019438	aromatic compound biosynthetic process	14240	4.97859	15	3.0129	0.9375	0.00105337	14	2693	3119	2.79925e-07	0.00122784
923		GO:1901362	organic cyclic compound biosynthetic process	14651	5.12228	15	2.92838	0.9375	0.00102382	14	2790	3241	4.23933e-07	0.00139463
924		GO:0044271	cellular nitrogen compound biosynthetic process	15359	5.36981	15	2.79339	0.9375	0.000976626	14	3023	3480	8.42909e-07	0.00221837
925		GO:0032774	RNA biosynthetic process	12726	4.44926	14	3.14659	0.875	0.00110011	13	2342	2720	1.08335e-06	0.00237597
926		GO:0034645	cellular macromolecule biosynthetic process	16208	5.66664	15	2.64707	0.9375	0.000925469	14	3179	3666	1.84192e-06	0.00346254
927		GO:0009059	macromolecule biosynthetic process	16472	5.75894	15	2.60465	0.9375	0.000910636	14	3246	3748	2.3283e-06	0.00382976
928		GO:0090304	nucleic acid metabolic process	17070	5.96801	15	2.5134	0.9375	0.000878735	14	3504	4010	3.90245e-06	0.00570582
929		GO:0006351	transcription, DNA-templated	12267	4.28879	13	3.03116	0.8125	0.00105975	12	2231	2600	8.7319e-06	0.010456
930		GO:0097659	nucleic acid-templated transcription	12268	4.28914	13	3.03091	0.8125	0.00105967	12	2232	2601	8.74046e-06	0.010456
931		GO:0016070	RNA metabolic process	15252	5.3324	14	2.62546	0.875	0.000917912	13	3034	3493	1.18492e-05	0.0129937
932		GO:0006139	nucleobase-containing compound metabolic process	18877	6.59977	15	2.27281	0.9375	0.000794618	14	3966	4564	1.66584e-05	0.0168621
933		GO:0010467	gene expression	15982	5.58762	14	2.50554	0.875	0.000875985	13	3242	3749	2.18348e-05	0.0205232
934		GO:0046483	heterocycle metabolic process	19349	6.76479	15	2.21736	0.9375	0.000775234	14	4104	4738	2.37505e-05	0.0208355
935		GO:0006725	cellular aromatic compound metabolic process	19491	6.81444	15	2.20121	0.9375	0.000769586	14	4127	4773	2.6377e-05	0.0216934
936		GO:0044249	cellular biosynthetic process	19642	6.86723	15	2.18429	0.9375	0.00076367	14	4039	4675	2.94629e-05	0.022806
937		GO:1901576	organic substance biosynthetic process	19864	6.94485	15	2.15987	0.9375	0.000755135	14	4093	4746	3.46097e-05	0.0253017
938		GO:0009058	biosynthetic process	20076	7.01897	15	2.13707	0.9375	0.000747161	14	4161	4832	4.02891e-05	0.0279034
939		GO:1901360	organic cyclic compound metabolic process	20183	7.05638	15	2.12574	0.9375	0.0007432	14	4294	4980	4.34718e-05	0.0286023
940		GO:0034641	cellular nitrogen compound metabolic process	20606	7.20427	15	2.0821	0.9375	0.000727943	14	4483	5172	5.84668e-05	0.0366364
941	22	GO:0060035	notochord cell development	10	0.0185736	4	215.36	0.0470588	0.4	1	1	1	2.30716e-09	3.036e-05
942		GO:0001787	natural killer cell proliferation	40	0.0742942	5	67.3	0.0588235	0.125	2	2	3	1.22639e-08	8.06903e-05
943		GO:0048320	axial mesoderm formation	16	0.0297177	4	134.6	0.0470588	0.25	1	3	3	1.98262e-08	8.69642e-05
944		GO:0032685	negative regulation of granulocyte macrophage colony-stimulating factor production	20	0.0371471	4	107.68	0.0470588	0.2	1	1	1	5.24809e-08	0.000170376
945		GO:1901491	negative regulation of lymphangiogenesis	21	0.0390045	4	102.552	0.0470588	0.190476	1	3	3	6.47376e-08	0.000170376
946		GO:0002043	blood vessel endothelial cell proliferation involved in sprouting angiogenesis	23	0.0427192	4	93.6348	0.0470588	0.173913	1	5	7	9.55104e-08	0.00020947
947		GO:1901490	regulation of lymphangiogenesis	24	0.0445765	4	89.7333	0.0470588	0.166667	1	4	5	1.1445e-07	0.00021515
948		GO:0048319	axial mesoderm morphogenesis	27	0.0501486	4	79.763	0.0470588	0.148148	1	4	4	1.88226e-07	0.000309608
949		GO:0070309	lens fiber cell morphogenesis	30	0.0557206	4	71.7867	0.0470588	0.133333	1	4	5	2.92677e-07	0.000427926
950		GO:0032701	negative regulation of interleukin-18 production	33	0.0612927	4	65.2606	0.0470588	0.121212	1	2	2	4.35161e-07	0.000572628
951		GO:0014028	notochord formation	37	0.0687221	4	58.2054	0.0470588	0.108108	1	4	4	6.98385e-07	0.00083546
952		GO:0036342	post-anal tail morphogenesis	106	0.19688	5	25.3962	0.0588235	0.0471698	2	14	18	1.71577e-06	0.00188148
953		GO:0043305	negative regulation of mast cell degranulation	53	0.0984398	4	40.634	0.0470588	0.0754717	1	5	6	3.02714e-06	0.00306417
954		GO:0048318	axial mesoderm development	56	0.104012	4	38.4571	0.0470588	0.0714286	1	8	8	3.78087e-06	0.00355375
955		GO:0001779	natural killer cell differentiation	128	0.237741	5	21.0312	0.0588235	0.0390625	2	12	12	4.33825e-06	0.0038058
956		GO:0033007	negative regulation of mast cell activation involved in immune response	61	0.113299	4	35.3049	0.0470588	0.0655738	1	6	7	5.33411e-06	0.00438697
957		GO:0048570	notochord morphogenesis	62	0.115156	4	34.7355	0.0470588	0.0645161	1	7	10	5.69392e-06	0.00440743
958		GO:0032661	regulation of interleukin-18 production	69	0.128158	4	31.2116	0.0470588	0.057971	1	7	7	8.73708e-06	0.00638729
959		GO:0050830	defense response to Gram-positive bacterium	269	0.499628	6	12.0089	0.0705882	0.0223048	3	60	91	1.15636e-05	0.00800869
960		GO:1904238	pericyte cell differentiation	75	0.139302	4	28.7147	0.0470588	0.0533333	1	7	8	1.21802e-05	0.00801399
961		GO:0033004	negative regulation of mast cell activation	80	0.148588	4	26.92	0.0470588	0.05	1	9	11	1.57377e-05	0.00986156
962		GO:0032682	negative regulation of chemokine production	81	0.150446	4	26.5877	0.0470588	0.0493827	1	16	18	1.65319e-05	0.00988834
963		GO:2001256	regulation of store-operated calcium entry	84	0.156018	4	25.6381	0.0470588	0.0476191	1	8	10	1.90916e-05	0.0109229
964		GO:0070307	lens fiber cell development	86	0.159732	4	25.0419	0.0470588	0.0465116	1	12	13	2.09524e-05	0.011488
965		GO:0002887	negative regulation of myeloid leukocyte mediated immunity	88	0.163447	4	24.4727	0.0470588	0.0454546	1	8	10	2.29431e-05	0.0120763
966		GO:0043301	negative regulation of leukocyte degranulation	90	0.167162	4	23.9289	0.0470588	0.0444444	1	9	11	2.50692e-05	0.0126879
967		GO:0030903	notochord development	92	0.170877	4	23.4087	0.0470588	0.0434783	1	14	18	2.73364e-05	0.013323
968		GO:0032645	regulation of granulocyte macrophage colony-stimulating factor production	94	0.174591	4	22.9106	0.0470588	0.0425532	1	14	16	2.97504e-05	0.0139816
969		GO:0008630	intrinsic apoptotic signaling pathway in response to DNA damage	488	0.906389	7	7.72295	0.0823529	0.0143443	2	68	69	3.61961e-05	0.0164243
970		GO:0033628	regulation of cell adhesion mediated by integrin	206	0.382615	5	13.068	0.0588235	0.0242718	2	31	39	4.31025e-05	0.0187749
971		GO:0033598	mammary gland epithelial cell proliferation	104	0.193165	4	20.7077	0.0470588	0.0384615	1	11	12	4.42299e-05	0.0187749
972		GO:0002089	lens morphogenesis in camera-type eye	107	0.198737	4	20.1271	0.0470588	0.0373832	1	16	20	4.94308e-05	0.0203269
973		GO:0060444	branching involved in mammary gland duct morphogenesis	110	0.204309	4	19.5782	0.0470588	0.0363636	1	15	21	5.50647e-05	0.0219575
974		GO:0043455	regulation of secondary metabolic process	48	0.089153	3	33.65	0.0352941	0.0625	2	8	12	0.000100679	0.0389657
975	23	\	\	\	\	\	\	\	\	\	\	\	\	\
976	24	GO:0006107	oxaloacetate metabolic process	57	0.0548029	6	109.483	0.136364	0.105263	3	12	12	1.93673e-11	1.41939e-07
977		GO:0046449	creatinine metabolic process	23	0.0221134	5	226.107	0.113636	0.217391	2	3	4	2.15728e-11	1.41939e-07
978		GO:0000255	allantoin metabolic process	26	0.0249978	5	200.018	0.113636	0.192308	2	4	5	4.20827e-11	1.84589e-07
979		GO:0019530	taurine metabolic process	28	0.0269207	5	185.731	0.113636	0.178571	2	5	6	6.27852e-11	2.06548e-07
980		GO:0072338	cellular lactam metabolic process	33	0.031728	5	157.589	0.113636	0.151515	2	5	6	1.51082e-10	3.97618e-07
981		GO:0006549	isoleucine metabolic process	37	0.0355738	5	140.553	0.113636	0.135135	2	5	5	2.76694e-10	6.06836e-07
982		GO:0006573	valine metabolic process	39	0.0374967	5	133.345	0.113636	0.128205	2	9	9	3.64954e-10	6.86061e-07
983		GO:0006600	creatine metabolic process	44	0.042304	5	118.192	0.113636	0.113636	2	8	11	6.85944e-10	1.12829e-06
984		GO:0006105	succinate metabolic process	46	0.0442269	5	113.053	0.113636	0.108696	2	11	11	8.64566e-10	1.26409e-06
985		GO:0060397	JAK-STAT cascade involved in growth hormone signaling pathway	124	0.11922	6	50.327	0.136364	0.0483871	3	14	15	2.27219e-09	2.87825e-06
986		GO:0035723	interleukin-15-mediated signaling pathway	127	0.122105	6	49.1382	0.136364	0.0472441	3	12	13	2.62475e-09	2.87825e-06
987		GO:0070672	response to interleukin-15	127	0.122105	6	49.1382	0.136364	0.0472441	3	12	14	2.62475e-09	2.87825e-06
988		GO:0006101	citrate metabolic process	141	0.135565	6	44.2592	0.136364	0.0425532	3	32	36	4.92589e-09	4.98614e-06
989		GO:0072350	tricarboxylic acid metabolic process	156	0.149987	6	40.0035	0.136364	0.0384615	3	35	40	9.033e-09	8.49038e-06
990		GO:0060396	growth hormone receptor signaling pathway	174	0.167293	6	35.8652	0.136364	0.0344828	3	18	19	1.73472e-08	1.52181e-05
991		GO:0071378	cellular response to growth hormone stimulus	177	0.170177	6	35.2573	0.136364	0.0338983	3	19	20	1.92085e-08	1.55766e-05
992		GO:0006103	2-oxoglutarate metabolic process	85	0.0817236	5	61.1818	0.113636	0.0588235	2	16	17	2.01233e-08	1.55766e-05
993		GO:0009081	branched-chain amino acid metabolic process	100	0.0961454	5	52.0046	0.113636	0.05	2	23	24	4.56984e-08	3.20498e-05
994		GO:0046544	development of secondary male sexual characteristics	8	0.00769163	3	390.034	0.0681818	0.375	1	1	1	4.6276e-08	3.20498e-05
995		GO:0060416	response to growth hormone	220	0.21152	6	28.3661	0.136364	0.0272727	3	31	33	6.98573e-08	4.59626e-05
996		GO:0050795	regulation of behavior	224	0.215366	6	27.8596	0.136364	0.0267857	2	49	66	7.77076e-08	4.86931e-05
997		GO:0045648	positive regulation of erythrocyte differentiation	248	0.238441	6	25.1635	0.136364	0.0241936	2	22	24	1.41617e-07	8.47064e-05
998		GO:0021633	optic nerve structural organization	15	0.0144218	3	208.018	0.0681818	0.2	1	2	2	3.74228e-07	0.000214107
999		GO:0038111	interleukin-7-mediated signaling pathway	298	0.286513	6	20.9414	0.136364	0.0201342	3	36	39	4.15617e-07	0.000218764
1000		GO:0098761	cellular response to interleukin-7	298	0.286513	6	20.9414	0.136364	0.0201342	3	36	40	4.15617e-07	0.000218764
1001		GO:0010730	negative regulation of hydrogen peroxide biosynthetic process	20	0.0192291	3	156.014	0.0681818	0.15	1	2	3	9.3448e-07	0.000472955
1002		GO:0021631	optic nerve morphogenesis	21	0.0201905	3	148.584	0.0681818	0.142857	1	5	6	1.08949e-06	0.000530988
1003		GO:0032355	response to estradiol	575	0.552836	7	12.662	0.159091	0.0121739	3	108	129	1.22104e-06	0.000573847
1004		GO:0010727	negative regulation of hydrogen peroxide metabolic process	23	0.0221134	3	135.664	0.0681818	0.130435	1	3	7	1.4488e-06	0.000657405
1005		GO:0001553	luteinization	24	0.0230749	3	130.011	0.0681818	0.125	1	7	8	1.65466e-06	0.000725789
1006		GO:0007259	JAK-STAT cascade	393	0.377852	6	15.8793	0.136364	0.0152672	3	44	47	2.0686e-06	0.000872893
1007		GO:0010728	regulation of hydrogen peroxide biosynthetic process	26	0.0249978	3	120.01	0.0681818	0.115385	1	3	4	2.1227e-06	0.000872893
1008		GO:1902728	positive regulation of growth factor dependent skeletal muscle satellite cell proliferation	27	0.0259593	3	115.566	0.0681818	0.111111	1	2	2	2.38643e-06	0.000951607
1009		GO:0001754	eye photoreceptor cell differentiation	232	0.223057	5	22.4157	0.113636	0.0215517	2	33	42	2.96399e-06	0.00114715
1010		GO:0043648	dicarboxylic acid metabolic process	424	0.407657	6	14.7183	0.136364	0.0141509	3	90	98	3.19991e-06	0.0011757
1011		GO:0045646	regulation of erythrocyte differentiation	426	0.40958	6	14.6492	0.136364	0.0140845	2	37	40	3.28741e-06	0.0011757
1012		GO:0045588	positive regulation of gamma-delta T cell differentiation	30	0.0288436	3	104.009	0.0681818	0.1	1	3	3	3.30578e-06	0.0011757
1013		GO:0045586	regulation of gamma-delta T cell differentiation	32	0.0307665	3	97.5085	0.0681818	0.09375	1	4	4	4.03316e-06	0.00139664
1014		GO:0042448	progesterone metabolic process	33	0.031728	3	94.5537	0.0681818	0.0909091	1	9	13	4.4335e-06	0.00149591
1015		GO:0040014	regulation of multicellular organism growth	456	0.438423	6	13.6854	0.136364	0.0131579	3	63	67	4.85185e-06	0.00152246
1016		GO:0021554	optic nerve development	34	0.0326895	3	91.7727	0.0681818	0.0882353	1	10	12	4.85929e-06	0.00152246
1017		GO:0048541	Peyer's patch development	34	0.0326895	3	91.7727	0.0681818	0.0882353	1	5	6	4.85929e-06	0.00152246
1018		GO:1904685	positive regulation of metalloendopeptidase activity	35	0.0336509	3	89.1506	0.0681818	0.0857143	1	2	2	5.31128e-06	0.00162537
1019		GO:0046645	positive regulation of gamma-delta T cell activation	36	0.0346124	3	86.6742	0.0681818	0.0833333	1	4	4	5.79023e-06	0.00169319
1020		GO:1905564	positive regulation of vascular endothelial cell proliferation	36	0.0346124	3	86.6742	0.0681818	0.0833333	1	4	4	5.79023e-06	0.00169319
1021		GO:2001171	positive regulation of ATP biosynthetic process	37	0.0355738	3	84.3317	0.0681818	0.0810811	1	5	8	6.2969e-06	0.00180132
1022		GO:0045188	regulation of circadian sleep/wake cycle, non-REM sleep	38	0.0365353	3	82.1124	0.0681818	0.0789474	1	6	8	6.83204e-06	0.0018142
1023		GO:0046643	regulation of gamma-delta T cell activation	38	0.0365353	3	82.1124	0.0681818	0.0789474	1	5	5	6.83204e-06	0.0018142
1024		GO:0007595	lactation	276	0.265361	5	18.8422	0.113636	0.0181159	2	32	42	6.89339e-06	0.0018142
1025		GO:0046530	photoreceptor cell differentiation	276	0.265361	5	18.8422	0.113636	0.0181159	2	41	51	6.89339e-06	0.0018142
1026		GO:2001223	negative regulation of neuron migration	39	0.0374967	3	80.007	0.0681818	0.0769231	1	5	9	7.39641e-06	0.00190842
1027		GO:0033210	leptin-mediated signaling pathway	40	0.0384582	3	78.0068	0.0681818	0.075	1	9	9	7.99076e-06	0.00202212
1028		GO:2001169	regulation of ATP biosynthetic process	44	0.042304	3	70.9153	0.0681818	0.0681818	1	7	10	1.06828e-05	0.00265235
1029		GO:0032941	secretion by tissue	318	0.305742	5	16.3536	0.113636	0.0157233	2	46	60	1.36512e-05	0.0033266
1030		GO:0044320	cellular response to leptin stimulus	49	0.0471113	3	63.679	0.0681818	0.0612245	1	14	17	1.48112e-05	0.00348037
1031		GO:0046543	development of secondary female sexual characteristics	49	0.0471113	3	63.679	0.0681818	0.0612245	1	6	7	1.48112e-05	0.00348037
1032		GO:0035637	multicellular organismal signaling	574	0.551875	6	10.872	0.136364	0.010453	3	96	127	1.78645e-05	0.00412419
1033		GO:0097531	mast cell migration	53	0.0509571	3	58.8731	0.0681818	0.0566038	1	5	6	1.87819e-05	0.00418899
1034		GO:1905050	positive regulation of metallopeptidase activity	53	0.0509571	3	58.8731	0.0681818	0.0566038	1	7	7	1.87819e-05	0.00418899
1035		GO:0007589	body fluid secretion	344	0.33074	5	15.1176	0.113636	0.0145349	2	52	69	1.99e-05	0.0043644
1036		GO:0032819	positive regulation of natural killer cell proliferation	56	0.0538414	3	55.7192	0.0681818	0.0535714	1	7	7	2.21799e-05	0.00478467
1037		GO:0086073	bundle of His cell-Purkinje myocyte adhesion involved in cell communication	8	0.00769163	2	260.023	0.0454546	0.25	1	4	6	2.52026e-05	0.00534906
1038		GO:0045136	development of secondary sexual characteristics	59	0.0567258	3	52.886	0.0681818	0.0508475	1	8	9	2.59594e-05	0.00542222
1039		GO:0070669	response to interleukin-2	68	0.0653789	3	45.8864	0.0681818	0.0441177	1	6	8	3.97782e-05	0.00803064
1040		GO:1904683	regulation of metalloendopeptidase activity	68	0.0653789	3	45.8864	0.0681818	0.0441177	1	5	6	3.97782e-05	0.00803064
1041		GO:0086042	cardiac muscle cell-cardiac muscle cell adhesion	10	0.00961454	2	208.018	0.0454546	0.2	1	5	7	4.04547e-05	0.00803064
1042		GO:0002366	leukocyte activation involved in immune response	3259	3.13338	12	3.82973	0.272727	0.00368211	6	508	603	4.08886e-05	0.00803064
1043		GO:0021604	cranial nerve structural organization	69	0.0663404	3	45.2213	0.0681818	0.0434783	1	9	10	4.15584e-05	0.00804215
1044		GO:0002263	cell activation involved in immune response	3282	3.15549	12	3.80289	0.272727	0.00365631	6	511	607	4.38045e-05	0.00835397
1045		GO:0032817	regulation of natural killer cell proliferation	72	0.0692247	3	43.3371	0.0681818	0.0416667	1	9	9	4.72107e-05	0.00887493
1046		GO:0010310	regulation of hydrogen peroxide metabolic process	74	0.0711476	3	42.1658	0.0681818	0.0405405	1	10	14	5.12455e-05	0.00949774
1047		GO:0072540	T-helper 17 cell lineage commitment	77	0.074032	3	40.523	0.0681818	0.038961	1	6	6	5.77112e-05	0.0105475
1048		GO:0017185	peptidyl-lysine hydroxylation	12	0.0115374	2	173.349	0.0454546	0.166667	1	7	8	5.9261e-05	0.0106824
1049		GO:0045187	regulation of circadian sleep/wake cycle, sleep	81	0.0778778	3	38.5219	0.0681818	0.037037	1	15	21	6.71323e-05	0.0119378
1050		GO:0008207	C21-steroid hormone metabolic process	82	0.0788393	3	38.0521	0.0681818	0.0365854	1	21	27	6.96349e-05	0.0120569
1051		GO:0042749	regulation of circadian sleep/wake cycle	82	0.0788393	3	38.0521	0.0681818	0.0365854	1	16	23	6.96349e-05	0.0120569
1052		GO:0045639	positive regulation of myeloid cell differentiation	766	0.736474	6	8.14693	0.136364	0.0078329	2	74	83	8.85617e-05	0.0151132
1053		GO:0002295	T-helper cell lineage commitment	90	0.0865309	3	34.6697	0.0681818	0.0333333	1	8	9	9.18804e-05	0.0151132
1054		GO:0043373	CD4-positive, alpha-beta T cell lineage commitment	90	0.0865309	3	34.6697	0.0681818	0.0333333	1	8	10	9.18804e-05	0.0151132
1055		GO:1905048	regulation of metallopeptidase activity	90	0.0865309	3	34.6697	0.0681818	0.0333333	1	11	13	9.18804e-05	0.0151132
1056		GO:0032846	positive regulation of homeostatic process	1130	1.08644	7	6.44304	0.159091	0.00619469	3	173	216	9.47939e-05	0.015237
1057		GO:0044321	response to leptin	91	0.0874923	3	34.2887	0.0681818	0.032967	1	18	21	9.49491e-05	0.015237
1058		GO:1903427	negative regulation of reactive oxygen species biosynthetic process	92	0.0884538	3	33.916	0.0681818	0.0326087	1	15	22	9.80838e-05	0.0155504
1059		GO:0032825	positive regulation of natural killer cell differentiation	94	0.0903767	3	33.1944	0.0681818	0.0319149	1	7	7	0.000104554	0.0163789
1060		GO:0046902	regulation of mitochondrial membrane permeability	495	0.47592	5	10.506	0.113636	0.010101	2	66	73	0.000111281	0.0172276
1061		GO:0010001	glial cell differentiation	810	0.778778	6	7.70438	0.136364	0.00740741	3	134	148	0.000120118	0.0183794
1062		GO:0071375	cellular response to peptide hormone stimulus	1608	1.54602	8	5.17458	0.181818	0.00497512	4	222	254	0.000130983	0.0198116
1063		GO:0048532	anatomical structure arrangement	103	0.0990298	3	30.2939	0.0681818	0.0291262	1	15	16	0.000137114	0.0205032
1064		GO:0002252	immune effector process	4941	4.75055	14	2.94703	0.318182	0.00283344	8	760	904	0.000141488	0.0209196
1065		GO:0090559	regulation of membrane permeability	523	0.502841	5	9.94351	0.113636	0.00956023	2	73	81	0.000143796	0.0210152
1066		GO:2000378	negative regulation of reactive oxygen species metabolic process	276	0.265361	4	15.0738	0.0909091	0.0144928	2	37	49	0.000145329	0.0210152
1067		GO:0072539	T-helper 17 cell differentiation	106	0.101914	3	29.4365	0.0681818	0.0283019	1	8	8	0.000149272	0.0213507
1068		GO:0086069	bundle of His cell to Purkinje myocyte communication	19	0.0182676	2	109.483	0.0454546	0.105263	1	8	13	0.000152884	0.0214848
1069		GO:0042104	positive regulation of activated T cell proliferation	107	0.102876	3	29.1614	0.0681818	0.0280374	1	24	27	0.000153475	0.0214848
1070		GO:0060259	regulation of feeding behavior	108	0.103837	3	28.8914	0.0681818	0.0277778	1	21	24	0.000157754	0.0218514
1071		GO:0045579	positive regulation of B cell differentiation	110	0.10576	3	28.3661	0.0681818	0.0272727	1	11	13	0.000166544	0.0225933
1072		GO:0060019	radial glial cell differentiation	110	0.10576	3	28.3661	0.0681818	0.0272727	1	10	11	0.000166544	0.0225933
1073		GO:0006953	acute-phase response	113	0.108644	3	27.613	0.0681818	0.0265487	1	24	41	0.000180315	0.0242119
1074		GO:0019915	lipid storage	114	0.109606	3	27.3708	0.0681818	0.0263158	1	23	28	0.000185064	0.0245986
1075		GO:0019226	transmission of nerve impulse	296	0.284591	4	14.0553	0.0909091	0.0135135	2	43	53	0.000189876	0.0247407
1076		GO:2000637	positive regulation of gene silencing by miRNA	115	0.110567	3	27.1328	0.0681818	0.026087	1	17	21	0.000189894	0.0247407
1077		GO:0060148	positive regulation of posttranscriptional gene silencing	116	0.111529	3	26.8989	0.0681818	0.0258621	1	18	22	0.000194805	0.0251317
1078		GO:0042789	mRNA transcription from RNA polymerase II promoter	117	0.11249	3	26.669	0.0681818	0.025641	1	17	19	0.000199797	0.0255255
1079		GO:0021602	cranial nerve morphogenesis	121	0.116336	3	25.7874	0.0681818	0.0247934	1	22	28	0.000220596	0.0279117
1080		GO:0071681	cellular response to indole-3-methanol	23	0.0221134	2	90.4427	0.0454546	0.0869565	1	5	5	0.000225644	0.0280567
1081		GO:0045647	negative regulation of erythrocyte differentiation	122	0.117297	3	25.576	0.0681818	0.0245902	1	7	8	0.000226006	0.0280567
1082		GO:0032823	regulation of natural killer cell differentiation	126	0.121143	3	24.7641	0.0681818	0.0238095	1	12	12	0.000248503	0.0303924
1083		GO:0071364	cellular response to epidermal growth factor stimulus	318	0.305742	4	13.0829	0.0909091	0.0125786	2	35	38	0.00024944	0.0303924
1084		GO:0002717	positive regulation of natural killer cell mediated immunity	127	0.122105	3	24.5691	0.0681818	0.023622	1	16	20	0.000254344	0.0304265
1085		GO:0045954	positive regulation of natural killer cell mediated cytotoxicity	127	0.122105	3	24.5691	0.0681818	0.023622	1	16	19	0.000254344	0.0304265
1086		GO:0001779	natural killer cell differentiation	128	0.123066	3	24.3771	0.0681818	0.0234375	1	12	12	0.000260274	0.0305799
1087		GO:0070102	interleukin-6-mediated signaling pathway	128	0.123066	3	24.3771	0.0681818	0.0234375	1	8	8	0.000260274	0.0305799
1088		GO:0097009	energy homeostasis	130	0.124989	3	24.0021	0.0681818	0.0230769	1	16	16	0.000272401	0.0317214
1089		GO:0014059	regulation of dopamine secretion	132	0.126912	3	23.6384	0.0681818	0.0227273	1	17	28	0.000284887	0.0328844
1090		GO:0030199	collagen fibril organization	133	0.127873	3	23.4607	0.0681818	0.0225564	2	32	40	0.000291266	0.0333284
1091		GO:0032816	positive regulation of natural killer cell activation	134	0.128835	3	23.2856	0.0681818	0.0223881	1	15	16	0.000297737	0.0337751
1092		GO:0002159	desmosome assembly	27	0.0259593	2	77.0438	0.0454546	0.0740741	1	4	4	0.000312284	0.0351226
1093		GO:0002363	alpha-beta T cell lineage commitment	137	0.131719	3	22.7757	0.0681818	0.0218978	1	9	11	0.000317704	0.0352445
1094		GO:0043312	neutrophil degranulation	2333	2.24307	9	4.01235	0.204545	0.00385769	5	408	478	0.000320453	0.0352445
1095		GO:0070849	response to epidermal growth factor	340	0.326894	4	12.2364	0.0909091	0.0117647	2	39	42	0.000321402	0.0352445
1096		GO:0042755	eating behavior	140	0.134604	3	22.2877	0.0681818	0.0214286	1	21	28	0.000338516	0.0368143
1097		GO:0002283	neutrophil activation involved in immune response	2354	2.26326	9	3.97656	0.204545	0.00382328	5	410	480	0.000342291	0.0368463
1098		GO:0071417	cellular response to organonitrogen compound	2896	2.78437	10	3.59147	0.227273	0.00345304	5	417	486	0.00034441	0.0368463
1099		GO:0046548	retinal rod cell development	29	0.0278822	2	71.7304	0.0454546	0.0689655	1	6	8	0.000360776	0.0382859
1100		GO:0034754	cellular hormone metabolic process	352	0.338432	4	11.8192	0.0909091	0.0113636	2	74	109	0.000366384	0.0383913
1101		GO:0045820	negative regulation of glycolytic process	144	0.138449	3	21.6686	0.0681818	0.0208333	1	11	12	0.000367604	0.0383913
1102		GO:0009299	mRNA transcription	146	0.140372	3	21.3717	0.0681818	0.0205479	1	22	25	0.000382733	0.0396304
1103		GO:0007043	cell-cell junction assembly	357	0.343239	4	11.6537	0.0909091	0.0112045	3	67	75	0.000386394	0.0396304
1104		GO:0002446	neutrophil mediated immunity	2395	2.30268	9	3.90848	0.204545	0.00375783	5	419	491	0.000388503	0.0396304
1105		GO:0006575	cellular modified amino acid metabolic process	652	0.626868	5	7.97616	0.113636	0.00766871	2	139	172	0.000396635	0.0398421
1106		GO:1903046	meiotic cell cycle process	652	0.626868	5	7.97616	0.113636	0.00766871	4	139	161	0.000396635	0.0398421
1107		GO:0042119	neutrophil activation	2408	2.31518	9	3.88738	0.204545	0.00373754	5	415	488	0.000404195	0.0401125
1108		GO:0036230	granulocyte activation	2409	2.31614	9	3.88577	0.204545	0.00373599	5	416	491	0.000405423	0.0401125
1109		GO:1901653	cellular response to peptide	1913	1.83926	8	4.34957	0.181818	0.00418191	4	264	297	0.000424238	0.0416608
1110		GO:0042063	gliogenesis	1044	1.00376	6	5.97753	0.136364	0.00574713	3	167	190	0.000467898	0.045608
1111		GO:0007006	mitochondrial membrane organization	679	0.652828	5	7.65899	0.113636	0.00736377	2	110	124	0.000476928	0.0461463
1112		GO:0015672	monovalent inorganic cation transport	1485	1.42776	7	4.90278	0.159091	0.0047138	4	327	420	0.000500213	0.048046
1113		GO:0043299	leukocyte degranulation	2485	2.38921	9	3.76693	0.204545	0.00362173	5	425	499	0.000508311	0.0484701
1114		GO:0071603	endothelial cell-cell adhesion	35	0.0336509	2	59.4338	0.0454546	0.0571429	1	3	4	0.000526789	0.0496014
1115		GO:0019228	neuronal action potential	163	0.156717	3	19.1428	0.0681818	0.0184049	1	23	30	0.000527714	0.0496014
1116		GO:0046006	regulation of activated T cell proliferation	164	0.157678	3	19.0261	0.0681818	0.0182927	1	36	40	0.000537188	0.0499649
1117		GO:0043369	CD4-positive or CD8-positive, alpha-beta T cell lineage commitment	165	0.15864	3	18.9107	0.0681818	0.0181818	1	12	14	0.00054677	0.0499649
1118		GO:0045086	positive regulation of interleukin-2 biosynthetic process	165	0.15864	3	18.9107	0.0681818	0.0181818	1	11	12	0.00054677	0.0499649
1119		GO:2001222	regulation of neuron migration	165	0.15864	3	18.9107	0.0681818	0.0181818	1	25	35	0.00054677	0.0499649
1120	25	GO:0051013	microtubule severing	40	0.0445765	4	89.7333	0.0784314	0.1	1	7	7	1.21336e-07	0.00159666
1121		GO:0070536	protein K63-linked deubiquitination	142	0.158247	5	31.5962	0.0980392	0.0352113	1	22	26	5.61117e-07	0.00254829
1122		GO:0071108	protein K48-linked deubiquitination	143	0.159361	5	31.3753	0.0980392	0.034965	1	22	26	5.8096e-07	0.00254829
1123		GO:0006511	ubiquitin-dependent protein catabolic process	2497	2.78269	13	4.67174	0.254902	0.00520625	7	440	502	2.48504e-06	0.00677903
1124		GO:0019941	modification-dependent protein catabolic process	2513	2.80052	13	4.64199	0.254902	0.0051731	7	446	508	2.66626e-06	0.00677903
1125		GO:0043632	modification-dependent macromolecule catabolic process	2547	2.83841	13	4.58003	0.254902	0.00510404	7	455	517	3.09098e-06	0.00677903
1126		GO:0061015	snRNA import into nucleus	3	0.00334324	2	598.222	0.0392157	0.666667	1	1	1	3.65017e-06	0.00686179
1127		GO:0044265	cellular macromolecule catabolic process	4017	4.4766	16	3.57414	0.313725	0.00398307	10	759	854	4.36334e-06	0.00717716
1128		GO:0051603	proteolysis involved in cellular protein catabolic process	2699	3.0078	13	4.3221	0.254902	0.0048166	7	485	552	5.82112e-06	0.00851112
1129		GO:0044257	cellular protein catabolic process	2800	3.12036	13	4.16619	0.254902	0.00464286	7	508	580	8.66012e-06	0.0113959
1130		GO:0030163	protein catabolic process	2970	3.30981	13	3.92772	0.254902	0.0043771	7	540	621	1.62693e-05	0.0194626
1131		GO:0006404	RNA import into nucleus	6	0.00668648	2	299.111	0.0392157	0.333333	1	2	2	1.82118e-05	0.0199707
1132		GO:0009057	macromolecule catabolic process	4534	5.05275	16	3.16659	0.313725	0.00352889	10	874	998	2.0319e-05	0.0205675
1133	26	GO:0019080	viral gene expression	554	0.41159	7	17.0072	0.205882	0.0126354	3	118	127	1.48685e-07	0.00129198
1134		GO:0002181	cytoplasmic translation	175	0.130015	5	38.4571	0.147059	0.0285714	2	38	43	1.96365e-07	0.00129198
1135		GO:2000672	negative regulation of motor neuron apoptotic process	19	0.0141159	3	212.526	0.0882353	0.157895	1	4	4	3.60074e-07	0.00157941
1136		GO:2000671	regulation of motor neuron apoptotic process	21	0.0156018	3	192.286	0.0882353	0.142857	1	5	5	4.93718e-07	0.00162421
1137		GO:0044033	multi-organism metabolic process	724	0.53789	7	13.0138	0.205882	0.00966851	3	137	147	8.94061e-07	0.00235299
1138		GO:0019058	viral life cycle	1594	1.18425	9	7.59975	0.264706	0.00564617	4	272	298	1.75952e-06	0.00385892
1139		GO:0050687	negative regulation of defense response to virus	129	0.0958395	4	41.7364	0.117647	0.0310078	2	22	24	2.61671e-06	0.00491904
1140		GO:0075522	IRES-dependent viral translational initiation	42	0.0312036	3	96.1429	0.0882353	0.0714286	1	9	10	4.21635e-06	0.00693536
1141		GO:0042412	taurine biosynthetic process	5	0.00371471	2	538.4	0.0588235	0.4	1	2	2	5.34991e-06	0.00782217
1142		GO:0019081	viral translation	51	0.03789	3	79.1765	0.0882353	0.0588235	1	12	13	7.61368e-06	0.0100188
1143		GO:0002192	IRES-dependent translational initiation	53	0.0393759	3	76.1887	0.0882353	0.0566038	1	11	12	8.55591e-06	0.0102352
1144		GO:0002183	cytoplasmic translational initiation	56	0.0416048	3	72.1071	0.0882353	0.0535714	1	13	14	1.01088e-05	0.0110852
1145		GO:0000738	DNA catabolic process, exonucleolytic	11	0.00817236	2	244.727	0.0588235	0.181818	1	2	2	2.93423e-05	0.0297012
1146		GO:0070384	Harderian gland development	12	0.00891531	2	224.333	0.0588235	0.166667	1	4	4	3.51944e-05	0.03257
1147		GO:0002832	negative regulation of response to biotic stimulus	253	0.187964	4	21.2806	0.117647	0.0158103	2	38	44	3.71267e-05	0.03257
1148		GO:0003406	retinal pigment epithelium development	13	0.00965825	2	207.077	0.0588235	0.153846	1	5	6	4.1574e-05	0.034192
1149		GO:0006413	translational initiation	566	0.420505	5	11.8905	0.147059	0.00883392	2	127	143	5.88148e-05	0.0455261
1150	27	\	\	\	\	\	\	\	\	\	\	\	\	\
1151	28	GO:0006351	transcription, DNA-templated	12267	6.70123	23	3.43221	0.92	0.00187495	24	2231	2600	1.15374e-11	5.66631e-08
1152		GO:0097659	nucleic acid-templated transcription	12268	6.70177	23	3.43193	0.92	0.0018748	24	2232	2601	1.15584e-11	5.66631e-08
1153		GO:0006355	regulation of transcription, DNA-templated	17015	9.29497	25	2.68963	1	0.00146929	30	3136	3664	1.79014e-11	5.66631e-08
1154		GO:1903506	regulation of nucleic acid-templated transcription	17099	9.34086	25	2.67641	1	0.00146207	30	3155	3686	2.02485e-11	5.66631e-08
1155		GO:2001141	regulation of RNA biosynthetic process	17141	9.3638	25	2.66986	1	0.00145849	30	3169	3704	2.15302e-11	5.66631e-08
1156		GO:0032774	RNA biosynthetic process	12726	6.95197	23	3.30841	0.92	0.00180732	24	2342	2720	2.61857e-11	5.74295e-08
1157		GO:0051252	regulation of RNA metabolic process	17658	9.64623	25	2.59169	1	0.00141579	30	3285	3833	4.52798e-11	8.51195e-08
1158		GO:2000112	regulation of cellular macromolecule biosynthetic process	18595	10.1581	25	2.46109	1	0.00134445	30	3528	4101	1.6506e-10	2.71504e-07
1159		GO:0034654	nucleobase-containing compound biosynthetic process	14005	7.65066	23	3.00628	0.92	0.00164227	24	2635	3049	2.20379e-10	3.22219e-07
1160		GO:0010556	regulation of macromolecule biosynthetic process	18924	10.3378	25	2.41831	1	0.00132107	30	3609	4202	2.55967e-10	3.22652e-07
1161		GO:0019219	regulation of nucleobase-containing compound metabolic process	19024	10.3925	25	2.40559	1	0.00131413	30	3617	4229	2.9204e-10	3.22652e-07
1162		GO:0018130	heterocycle biosynthetic process	14206	7.76047	23	2.96374	0.92	0.00161903	24	2694	3115	3.023e-10	3.22652e-07
1163		GO:0019438	aromatic compound biosynthetic process	14240	7.77904	23	2.95666	0.92	0.00161517	24	2693	3119	3.18753e-10	3.22652e-07
1164		GO:0031326	regulation of cellular biosynthetic process	19506	10.6558	25	2.34615	1	0.00128166	30	3755	4400	5.46099e-10	5.13294e-07
1165		GO:1901362	organic cyclic compound biosynthetic process	14651	8.00356	23	2.87372	0.92	0.00156986	24	2790	3241	5.98662e-10	5.25186e-07
1166		GO:0009889	regulation of biosynthetic process	19723	10.7743	25	2.32034	1	0.00126756	30	3816	4471	7.20218e-10	5.92334e-07
1167		GO:0010468	regulation of gene expression	19784	10.8076	25	2.31318	1	0.00126365	30	3792	4426	7.78059e-10	6.02263e-07
1168		GO:0051171	regulation of nitrogen compound metabolic process	19880	10.8601	25	2.30201	1	0.00125755	30	3865	4508	8.78216e-10	6.42024e-07
1169		GO:0016070	RNA metabolic process	15252	8.33188	23	2.76048	0.92	0.001508	24	3034	3493	1.45596e-09	1.00837e-06
1170		GO:0044271	cellular nitrogen compound biosynthetic process	15359	8.39033	23	2.74125	0.92	0.00149749	24	3023	3480	1.69891e-09	1.1178e-06
1171		GO:0010467	gene expression	15982	8.73066	23	2.63439	0.92	0.00143912	24	3242	3749	4.08104e-09	2.55726e-06
1172		GO:0034645	cellular macromolecule biosynthetic process	16208	8.85412	23	2.59766	0.92	0.00141905	24	3179	3666	5.55822e-09	3.32457e-06
1173		GO:0009059	macromolecule biosynthetic process	16472	8.99834	23	2.55603	0.92	0.00139631	24	3246	3748	7.92763e-09	4.53564e-06
1174		GO:0090304	nucleic acid metabolic process	17070	9.32502	23	2.46648	0.92	0.00134739	24	3504	4010	1.73317e-08	9.50282e-06
1175		GO:0006139	nucleobase-containing compound metabolic process	18877	10.3121	23	2.23038	0.92	0.00121841	24	3966	4564	1.55565e-07	8.1883e-05
1176		GO:0046483	heterocycle metabolic process	19349	10.57	23	2.17597	0.92	0.00118869	24	4104	4738	2.65737e-07	0.000134494
1177		GO:0006725	cellular aromatic compound metabolic process	19491	10.6476	23	2.16012	0.92	0.00118003	24	4127	4773	3.11307e-07	0.000151722
1178		GO:0044249	cellular biosynthetic process	19642	10.7301	23	2.14351	0.92	0.00117096	24	4039	4675	3.67853e-07	0.000167886
1179		GO:0060255	regulation of macromolecule metabolic process	25313	13.828	25	1.80793	1	0.000987635	30	5012	5942	3.6999e-07	0.000167886
1180		GO:0080090	regulation of primary metabolic process	25443	13.899	25	1.79869	1	0.000982588	30	5045	5989	4.20565e-07	0.000184044
1181		GO:0031323	regulation of cellular metabolic process	25474	13.916	25	1.7965	1	0.000981393	30	5035	5980	4.33571e-07	0.000184044
1182		GO:1901576	organic substance biosynthetic process	19864	10.8513	23	2.11956	0.92	0.00115787	24	4093	4746	4.68951e-07	0.000192841
1183		GO:0009058	biosynthetic process	20076	10.9671	23	2.09718	0.92	0.00114565	24	4161	4832	5.89675e-07	0.000235138
1184		GO:1901360	organic cyclic compound metabolic process	20183	11.0256	23	2.08606	0.92	0.00113957	24	4294	4980	6.61273e-07	0.000255932
1185		GO:0034641	cellular nitrogen compound metabolic process	20606	11.2567	23	2.04323	0.92	0.00111618	24	4483	5172	1.03342e-06	0.000388536
1186		GO:0019222	regulation of metabolic process	26419	14.4322	25	1.73224	1	0.000946289	30	5325	6340	1.07826e-06	0.000394135
1187		GO:0006807	nitrogen compound metabolic process	22261	12.1608	23	1.89133	0.92	0.0010332	24	4885	5667	5.39323e-06	0.00191809
1188		GO:1900112	regulation of histone H3-K9 trimethylation	24	0.0131107	2	152.547	0.08	0.0833333	2	7	9	7.84912e-05	0.0271807
1189	29	GO:0000042	protein targeting to Golgi	60	0.017044	4	234.687	0.307692	0.0666667	1	8	8	1.89123e-09	1.22492e-05
1190		GO:0072600	establishment of protein localization to Golgi	64	0.0181802	4	220.019	0.307692	0.0625	1	9	9	2.46268e-09	1.22492e-05
1191		GO:0072385	minus-end-directed organelle transport along microtubule	66	0.0187484	4	213.352	0.307692	0.0606061	1	4	4	2.79258e-09	1.22492e-05
1192		GO:0072393	microtubule anchoring at microtubule organizing center	73	0.0207368	4	192.894	0.307692	0.0547945	1	9	11	4.21271e-09	1.38588e-05
1193		GO:0000301	retrograde transport, vesicle recycling within Golgi	86	0.0244297	4	163.735	0.307692	0.0465116	1	12	12	8.2023e-09	2.15868e-05
1194		GO:0034453	microtubule anchoring	141	0.0400533	4	99.8669	0.307692	0.0283688	1	21	23	6.04141e-08	0.000123601
1195		GO:0034067	protein localization to Golgi apparatus	144	0.0409055	4	97.7863	0.307692	0.0277778	1	22	23	6.57503e-08	0.000123601
1196		GO:0051642	centrosome localization	167	0.047439	4	84.3187	0.307692	0.0239521	1	24	24	1.19198e-07	0.000196066
1197		GO:0006891	intra-Golgi vesicle-mediated transport	231	0.0656193	4	60.9577	0.307692	0.017316	1	35	39	4.36359e-07	0.000638005
1198		GO:0052746	inositol phosphorylation	8	0.00227253	2	880.077	0.153846	0.25	1	1	1	2.08366e-06	0.00274189
1199		GO:0006890	retrograde vesicle-mediated transport, Golgi to ER	419	0.119024	4	33.6068	0.307692	0.00954654	1	72	81	4.63936e-06	0.00554994
1200		GO:0072384	organelle transport along microtubule	485	0.137772	4	29.0335	0.307692	0.00824742	1	60	66	8.25821e-06	0.00905581
1201		GO:0070507	regulation of microtubule cytoskeleton organization	610	0.17328	4	23.084	0.307692	0.00655738	1	130	153	2.03118e-05	0.0199632
1202		GO:0051028	mRNA transport	617	0.175269	4	22.8221	0.307692	0.00648298	1	127	146	2.12391e-05	0.0199632
1203		GO:0032886	regulation of microtubule-based process	710	0.201687	4	19.8327	0.307692	0.0056338	1	153	179	3.67434e-05	0.0322338
1204		GO:0010970	transport along microtubule	747	0.212197	4	18.8504	0.307692	0.00535475	1	118	128	4.47777e-05	0.0368268
1205		GO:0050658	RNA transport	777	0.220719	4	18.1226	0.307692	0.005148	1	156	177	5.21831e-05	0.0402893
1206		GO:0051236	establishment of RNA localization	788	0.223844	4	17.8696	0.307692	0.00507614	1	158	179	5.51111e-05	0.0402893
1207	30	GO:0043367	CD4-positive, alpha-beta T cell differentiation	406	0.16856	5	29.6629	0.263158	0.0123153	2	28	33	5.62814e-07	0.00320778
1208		GO:0035710	CD4-positive, alpha-beta T cell activation	410	0.170221	5	29.3736	0.263158	0.0121951	2	30	35	5.90628e-07	0.00320778
1209		GO:0061158	3'-UTR-mediated mRNA destabilization	173	0.071825	4	55.6909	0.210526	0.0231214	1	11	12	7.31313e-07	0.00320778
1210		GO:0061157	mRNA destabilization	210	0.0871864	4	45.8787	0.210526	0.0190476	1	20	21	1.5822e-06	0.00483072
1211		GO:0050779	RNA destabilization	218	0.0905078	4	44.1951	0.210526	0.0183486	1	21	23	1.83552e-06	0.00483072
1212		GO:0046632	alpha-beta T cell differentiation	595	0.247028	5	20.2406	0.263158	0.00840336	2	41	48	3.65335e-06	0.0080124
1213		GO:0046631	alpha-beta T cell activation	629	0.261144	5	19.1465	0.263158	0.00794913	2	46	54	4.78592e-06	0.00899684
1214		GO:0060004	reflex	96	0.0398567	3	75.2697	0.157895	0.03125	1	14	18	8.45883e-06	0.0139137
1215		GO:0050798	activated T cell proliferation	104	0.043178	3	69.4798	0.157895	0.0288462	1	4	4	1.07584e-05	0.01573
1216		GO:0045368	positive regulation of interleukin-13 biosynthetic process	13	0.00539726	2	370.559	0.105263	0.153846	1	1	1	1.27028e-05	0.0162473
1217		GO:0016925	protein sumoylation	369	0.153199	4	26.1098	0.210526	0.0108401	1	72	76	1.46466e-05	0.0162473
1218		GO:0045404	positive regulation of interleukin-4 biosynthetic process	14	0.00581243	2	344.09	0.105263	0.142857	1	2	2	1.48163e-05	0.0162473
1219		GO:0006479	protein methylation	835	0.34667	5	14.4229	0.263158	0.00598802	2	120	133	1.87869e-05	0.0177895
1220		GO:0044778	meiotic DNA integrity checkpoint	16	0.00664278	2	301.079	0.105263	0.125	1	3	3	1.95282e-05	0.0177895
1221		GO:0018205	peptidyl-lysine modification	1475	0.612381	6	9.79782	0.31579	0.0040678	2	258	286	2.09813e-05	0.0177895
1222		GO:0045082	positive regulation of interleukin-10 biosynthetic process	17	0.00705795	2	283.368	0.105263	0.117647	1	2	2	2.21265e-05	0.0177895
1223		GO:0043374	CD8-positive, alpha-beta T cell differentiation	134	0.0556333	3	53.9246	0.157895	0.0223881	1	8	9	2.29821e-05	0.0177895
1224		GO:0006338	chromatin remodeling	887	0.368259	5	13.5774	0.263158	0.00563698	3	148	163	2.50918e-05	0.0183435
1225		GO:0033313	meiotic cell cycle checkpoint	21	0.00871864	2	229.393	0.105263	0.0952381	1	6	7	3.41321e-05	0.0236392
1226		GO:0045402	regulation of interleukin-4 biosynthetic process	23	0.00954899	2	209.446	0.105263	0.0869565	1	3	3	4.11007e-05	0.0270422
1227		GO:0033314	mitotic DNA replication checkpoint	28	0.0116249	2	172.045	0.105263	0.0714286	1	9	9	6.13314e-05	0.0384314
1228	31	\	\	\	\	\	\	\	\	\	\	\	\	\
1229	32	\	\	\	\	\	\	\	\	\	\	\	\	\
1230	33	\	\	\	\	\	\	\	\	\	\	\	\	\
1231	34	GO:0072363	regulation of glycolytic process by positive regulation of transcription from RNA polymerase II promoter	18	0.0338257	8	236.506	0.0930233	0.444444	1	1	1	4.79553e-18	3.15522e-14
1232		GO:0072366	regulation of cellular ketone metabolic process by positive regulation of transcription from RNA polymerase II promoter	18	0.0338257	8	236.506	0.0930233	0.444444	1	1	1	4.79553e-18	3.15522e-14
1233		GO:0072369	regulation of lipid transport by positive regulation of transcription from RNA polymerase II promoter	21	0.0394633	8	202.72	0.0930233	0.380952	1	2	2	2.21997e-17	9.73751e-14
1234		GO:0072361	regulation of glycolytic process by regulation of transcription from RNA polymerase II promoter	26	0.0488594	8	163.735	0.0930233	0.307692	1	2	2	1.69148e-16	5.56456e-13
1235		GO:0010891	negative regulation of sequestering of triglyceride	30	0.0563762	8	141.904	0.0930233	0.266667	1	5	5	6.29867e-16	1.65768e-12
1236		GO:0016332	establishment or maintenance of polarity of embryonic epithelium	17	0.0319465	7	219.116	0.0813954	0.411765	1	1	1	1.23454e-15	2.03066e-12
1237		GO:0048144	fibroblast proliferation	17	0.0319465	7	219.116	0.0813954	0.411765	1	1	2	1.23454e-15	2.03066e-12
1238		GO:0072060	outer medullary collecting duct development	17	0.0319465	7	219.116	0.0813954	0.411765	1	1	1	1.23454e-15	2.03066e-12
1239		GO:0035095	behavioral response to nicotine	35	0.0657722	8	121.632	0.0930233	0.228571	1	7	8	2.51369e-15	3.6753e-12
1240		GO:0032000	positive regulation of fatty acid beta-oxidation	39	0.073289	8	109.157	0.0930233	0.205128	1	8	9	6.53117e-15	8.59437e-12
1241		GO:0072061	inner medullary collecting duct development	21	0.0394633	7	177.38	0.0813954	0.333333	1	2	3	7.33683e-15	8.77684e-12
1242		GO:0072364	regulation of cellular ketone metabolic process by regulation of transcription from RNA polymerase II promoter	40	0.0751683	8	106.428	0.0930233	0.2	1	2	2	8.1516e-15	8.93891e-12
1243		GO:0010871	negative regulation of receptor biosynthetic process	41	0.0770475	8	103.832	0.0930233	0.195122	1	6	6	1.01124e-14	1.0099e-11
1244		GO:0060535	trachea cartilage morphogenesis	22	0.0413425	7	169.317	0.0813954	0.318182	1	3	4	1.07444e-14	1.0099e-11
1245		GO:0072367	regulation of lipid transport by regulation of transcription from RNA polymerase II promoter	46	0.0864435	8	92.546	0.0930233	0.173913	1	4	4	2.74074e-14	2.28408e-11
1246		GO:0072053	renal inner medulla development	25	0.0469802	7	148.999	0.0813954	0.28	1	2	2	3.01475e-14	2.28408e-11
1247		GO:0072054	renal outer medulla development	25	0.0469802	7	148.999	0.0813954	0.28	1	2	2	3.01475e-14	2.28408e-11
1248		GO:0010889	regulation of sequestering of triglyceride	47	0.0883227	8	90.5769	0.0930233	0.170213	1	11	12	3.29793e-14	2.28408e-11
1249		GO:0046321	positive regulation of fatty acid oxidation	47	0.0883227	8	90.5769	0.0930233	0.170213	1	12	14	3.29793e-14	2.28408e-11
1250		GO:0060482	lobar bronchus development	29	0.054497	7	128.447	0.0813954	0.241379	1	4	5	9.72955e-14	6.40156e-11
1251		GO:0072205	metanephric collecting duct development	31	0.0582554	7	120.16	0.0813954	0.225806	1	5	7	1.63427e-13	1.02406e-10
1252		GO:0072236	metanephric loop of Henle development	33	0.0620138	7	112.878	0.0813954	0.212121	1	4	6	2.64704e-13	1.58329e-10
1253		GO:0010887	negative regulation of cholesterol storage	63	0.11839	8	67.5733	0.0930233	0.126984	1	6	6	3.9644e-13	2.26816e-10
1254		GO:0060534	trachea cartilage development	39	0.073289	7	95.5122	0.0813954	0.179487	1	7	8	9.44428e-13	5.17822e-10
1255		GO:0032099	negative regulation of appetite	72	0.135303	8	59.1266	0.0930233	0.111111	1	12	12	1.20857e-12	6.36145e-10
1256		GO:0032108	negative regulation of response to nutrient levels	73	0.137182	8	58.3167	0.0930233	0.109589	1	13	14	1.35527e-12	6.8592e-10
1257		GO:0031998	regulation of fatty acid beta-oxidation	75	0.14094	8	56.7615	0.0930233	0.106667	1	14	16	1.69583e-12	8.26495e-10
1258		GO:2000678	negative regulation of transcription regulatory region DNA binding	77	0.144699	8	55.2872	0.0930233	0.103896	1	15	21	2.10868e-12	9.91003e-10
1259		GO:0060536	cartilage morphogenesis	44	0.0826851	7	84.6586	0.0813954	0.159091	1	9	12	2.33526e-12	1.05964e-09
1260		GO:0022009	central nervous system vasculogenesis	51	0.0958395	7	73.0388	0.0813954	0.137255	1	4	4	6.98109e-12	3.06214e-09
1261		GO:0032364	oxygen homeostasis	53	0.0995979	7	70.2826	0.0813954	0.132076	1	5	6	9.26658e-12	3.93351e-09
1262		GO:0072044	collecting duct development	55	0.103356	7	67.7268	0.0813954	0.127273	1	7	12	1.21625e-11	5.00146e-09
1263		GO:0072070	loop of Henle development	57	0.107115	7	65.3505	0.0813954	0.122807	1	8	12	1.57982e-11	6.29966e-09
1264		GO:0045722	positive regulation of gluconeogenesis	100	0.187921	8	42.5712	0.0930233	0.08	1	9	11	1.80091e-11	6.97005e-09
1265		GO:0010745	negative regulation of macrophage derived foam cell differentiation	101	0.1898	8	42.1497	0.0930233	0.0792079	1	12	13	1.95286e-11	7.13826e-09
1266		GO:0070166	enamel mineralization	101	0.1898	8	42.1497	0.0930233	0.0792079	1	8	11	1.95286e-11	7.13826e-09
1267		GO:0033483	gas homeostasis	62	0.116511	7	60.0803	0.0813954	0.112903	1	7	9	2.91657e-11	1.03727e-08
1268		GO:0034505	tooth mineralization	107	0.201075	8	39.7861	0.0930233	0.0747664	1	10	14	3.12115e-11	1.08082e-08
1269		GO:0032095	regulation of response to food	108	0.202954	8	39.4177	0.0930233	0.0740741	1	18	18	3.36573e-11	1.13563e-08
1270		GO:0046320	regulation of fatty acid oxidation	113	0.21235	8	37.6736	0.0930233	0.0707965	1	23	28	4.85561e-11	1.59737e-08
1271		GO:0032107	regulation of response to nutrient levels	116	0.217988	8	36.6993	0.0930233	0.0689655	1	23	24	6.00088e-11	1.92599e-08
1272		GO:0010885	regulation of cholesterol storage	117	0.219867	8	36.3856	0.0930233	0.0683761	1	12	13	6.43155e-11	2.01507e-08
1273		GO:0010888	negative regulation of lipid storage	121	0.227384	8	35.1828	0.0930233	0.0661157	1	16	17	8.43461e-11	2.58119e-08
1274		GO:0060856	establishment of blood-brain barrier	74	0.139061	7	50.3375	0.0813954	0.0945946	1	8	8	1.04805e-10	3.13438e-08
1275		GO:0010869	regulation of receptor biosynthetic process	127	0.238659	8	33.5206	0.0930233	0.0629921	1	19	20	1.24511e-10	3.64099e-08
1276		GO:0032536	regulation of cell projection size	79	0.148457	7	47.1516	0.0813954	0.0886076	1	12	13	1.67548e-10	4.79298e-08
1277		GO:0060433	bronchus development	82	0.154095	7	45.4265	0.0813954	0.0853658	1	9	10	2.18748e-10	6.12448e-08
1278		GO:0032098	regulation of appetite	137	0.257451	8	31.0738	0.0930233	0.0583942	1	21	22	2.28677e-10	6.2691e-08
1279		GO:0045923	positive regulation of fatty acid metabolic process	139	0.26121	8	30.6267	0.0930233	0.057554	1	23	32	2.56794e-10	6.75831e-08
1280		GO:0050996	positive regulation of lipid catabolic process	139	0.26121	8	30.6267	0.0930233	0.057554	1	21	27	2.56794e-10	6.75831e-08
1281		GO:0070307	lens fiber cell development	86	0.161612	7	43.3137	0.0813954	0.0813954	1	12	13	3.07304e-10	7.92904e-08
1282		GO:0045820	negative regulation of glycolytic process	144	0.270606	8	29.5633	0.0930233	0.0555556	1	11	12	3.40583e-10	8.61872e-08
1283		GO:1902894	negative regulation of pri-miRNA transcription from RNA polymerase II promoter	145	0.272485	8	29.3594	0.0930233	0.0551724	1	10	11	3.59925e-10	8.93633e-08
1284		GO:0043392	negative regulation of DNA binding	329	0.618259	10	16.1745	0.116279	0.0303951	3	44	50	7.02556e-10	1.70593e-07
1285		GO:0097186	amelogenesis	158	0.296915	8	26.9438	0.0930233	0.0506329	1	15	20	7.13017e-10	1.70593e-07
1286		GO:0045776	negative regulation of blood pressure	166	0.311948	8	25.6453	0.0930233	0.0481928	1	36	45	1.05503e-09	2.47914e-07
1287		GO:0060439	trachea morphogenesis	105	0.197317	7	35.476	0.0813954	0.0666667	1	10	11	1.26489e-09	2.90974e-07
1288		GO:0015908	fatty acid transport	252	0.47356	9	19.005	0.104651	0.0357143	2	52	69	1.28251e-09	2.90974e-07
1289		GO:0072234	metanephric nephron tubule development	107	0.201075	7	34.8129	0.0813954	0.0654206	1	14	16	1.44475e-09	3.22228e-07
1290		GO:0072243	metanephric nephron epithelium development	113	0.21235	7	32.9644	0.0813954	0.0619469	1	16	18	2.12046e-09	4.65053e-07
1291		GO:0072170	metanephric tubule development	115	0.216109	7	32.3911	0.0813954	0.0608696	1	15	18	2.39835e-09	5.17376e-07
1292		GO:0010743	regulation of macrophage derived foam cell differentiation	185	0.347653	8	23.0114	0.0930233	0.0432432	1	21	29	2.48318e-09	5.27035e-07
1293		GO:2000677	regulation of transcription regulatory region DNA binding	188	0.353291	8	22.6442	0.0930233	0.0425532	1	38	47	2.81838e-09	5.88683e-07
1294		GO:0010907	positive regulation of glucose metabolic process	191	0.358928	8	22.2886	0.0930233	0.0418848	1	28	34	3.19206e-09	6.56318e-07
1295		GO:0072207	metanephric epithelium development	121	0.227384	7	30.7849	0.0813954	0.0578512	1	17	21	3.42509e-09	6.93396e-07
1296		GO:0021871	forebrain regionalization	131	0.246176	7	28.4349	0.0813954	0.0534351	1	21	24	5.96309e-09	1.18891e-06
1297		GO:0006111	regulation of gluconeogenesis	215	0.404029	8	19.8005	0.0930233	0.0372093	1	32	38	8.06851e-09	1.58468e-06
1298		GO:0006110	regulation of glycolytic process	428	0.8043	10	12.4332	0.116279	0.0233645	3	61	67	8.66965e-09	1.6777e-06
1299		GO:1903579	negative regulation of ATP metabolic process	220	0.413425	8	19.3505	0.0930233	0.0363636	1	19	21	9.65361e-09	1.84104e-06
1300		GO:0010677	negative regulation of cellular carbohydrate metabolic process	224	0.420942	8	19.005	0.0930233	0.0357143	1	32	38	1.11088e-08	2.0883e-06
1301		GO:0045912	negative regulation of carbohydrate metabolic process	234	0.439734	8	18.1928	0.0930233	0.034188	1	35	41	1.56026e-08	2.89176e-06
1302		GO:0060710	chorio-allantoic fusion	158	0.296915	7	23.5758	0.0813954	0.0443038	1	4	7	2.18638e-08	3.99592e-06
1303		GO:0003338	metanephros morphogenesis	160	0.300673	7	23.2811	0.0813954	0.04375	1	24	28	2.38449e-08	4.2983e-06
1304		GO:0043470	regulation of carbohydrate catabolic process	482	0.905778	10	11.0402	0.116279	0.0207469	3	69	76	2.65263e-08	4.71702e-06
1305		GO:0015793	glycerol transport	17	0.0319465	4	125.209	0.0465116	0.235294	2	4	6	2.71466e-08	4.76296e-06
1306		GO:0060438	trachea development	178	0.334499	7	20.9268	0.0813954	0.0393258	1	16	19	4.9614e-08	8.59041e-06
1307		GO:0035094	response to nicotine	279	0.524299	8	15.2585	0.0930233	0.0286738	1	37	49	6.07041e-08	1.02411e-05
1308		GO:0045669	positive regulation of osteoblast differentiation	279	0.524299	8	15.2585	0.0930233	0.0286738	2	45	57	6.07041e-08	1.02411e-05
1309		GO:0050994	regulation of lipid catabolic process	282	0.529936	8	15.0962	0.0930233	0.0283688	1	46	56	6.58982e-08	1.09766e-05
1310		GO:0019217	regulation of fatty acid metabolic process	400	0.751683	9	11.9731	0.104651	0.0225	2	65	83	6.91571e-08	1.13755e-05
1311		GO:0051196	regulation of coenzyme metabolic process	543	1.02041	10	9.79999	0.116279	0.0184162	3	76	88	8.04731e-08	1.30734e-05
1312		GO:0070306	lens fiber cell differentiation	192	0.360808	7	19.4009	0.0813954	0.0364583	1	24	26	8.32561e-08	1.33606e-05
1313		GO:0010883	regulation of lipid storage	294	0.552487	8	14.48	0.0930233	0.0272109	1	37	42	9.06877e-08	1.43778e-05
1314		GO:0060428	lung epithelium development	202	0.3796	7	18.4405	0.0813954	0.0346535	1	25	31	1.17656e-07	1.84313e-05
1315		GO:1902893	regulation of pri-miRNA transcription from RNA polymerase II promoter	305	0.573158	8	13.9578	0.0930233	0.0262295	1	26	29	1.20072e-07	1.85885e-05
1316		GO:1903578	regulation of ATP metabolic process	573	1.07679	10	9.2869	0.116279	0.017452	3	81	91	1.32235e-07	2.02335e-05
1317		GO:0042476	odontogenesis	579	1.08806	10	9.19067	0.116279	0.0172712	2	80	108	1.45543e-07	2.20137e-05
1318		GO:0010676	positive regulation of cellular carbohydrate metabolic process	317	0.595708	8	13.4294	0.0930233	0.0252366	1	43	53	1.6112e-07	2.40929e-05
1319		GO:0031214	biomineral tissue development	333	0.625776	8	12.7841	0.0930233	0.024024	1	50	75	2.34187e-07	3.46255e-05
1320		GO:0032922	circadian regulation of gene expression	338	0.635172	8	12.595	0.0930233	0.0236686	1	50	55	2.6218e-07	3.83336e-05
1321		GO:0015718	monocarboxylic acid transport	477	0.896381	9	10.0404	0.104651	0.0188679	2	98	136	3.04502e-07	4.40324e-05
1322		GO:0051101	regulation of DNA binding	635	1.1933	10	8.38015	0.116279	0.015748	3	99	112	3.38889e-07	4.84721e-05
1323		GO:0032526	response to retinoic acid	485	0.911415	9	9.87475	0.104651	0.0185567	2	81	103	3.49843e-07	4.95009e-05
1324		GO:0051100	negative regulation of binding	835	1.56914	11	7.01022	0.127907	0.0131737	4	124	145	4.93178e-07	6.90397e-05
1325		GO:0060713	labyrinthine layer morphogenesis	251	0.471681	7	14.8405	0.0813954	0.0278884	1	16	21	5.1018e-07	7.0668e-05
1326		GO:0061028	establishment of endothelial barrier	254	0.477318	7	14.6653	0.0813954	0.0275591	1	23	27	5.52475e-07	7.57294e-05
1327		GO:0007257	activation of JUN kinase activity	258	0.484835	7	14.4379	0.0813954	0.0271318	1	32	36	6.13421e-07	8.32165e-05
1328		GO:0045980	negative regulation of nucleotide metabolic process	380	0.714098	8	11.2029	0.0930233	0.0210526	1	54	72	6.33739e-07	8.42361e-05
1329		GO:1900543	negative regulation of purine nucleotide metabolic process	380	0.714098	8	11.2029	0.0930233	0.0210526	1	54	71	6.33739e-07	8.42361e-05
1330		GO:0060425	lung morphogenesis	261	0.490473	7	14.2719	0.0813954	0.0268199	1	36	43	6.62751e-07	8.72114e-05
1331		GO:0034660	ncRNA metabolic process	2219	4.16996	17	4.07678	0.197674	0.00766111	14	516	555	6.96711e-07	9.07724e-05
1332		GO:1901215	negative regulation of neuron death	1074	2.01827	12	5.94569	0.139535	0.0111732	4	163	185	8.147e-07	0.000105104
1333		GO:0032091	negative regulation of protein binding	544	1.02229	9	8.80378	0.104651	0.0165441	2	75	89	9.06188e-07	0.000115772
1334		GO:0071300	cellular response to retinoic acid	278	0.522419	7	13.3992	0.0813954	0.0251799	1	55	68	1.00973e-06	0.00012776
1335		GO:0060669	embryonic placenta morphogenesis	280	0.526178	7	13.3035	0.0813954	0.025	1	21	26	1.05907e-06	0.000132727
1336		GO:0043467	regulation of generation of precursor metabolites and energy	725	1.36242	10	7.33986	0.116279	0.0137931	3	111	122	1.12264e-06	0.000139367
1337		GO:0001656	metanephros development	433	0.813696	8	9.83168	0.0930233	0.0184757	2	61	81	1.67731e-06	0.000206278
1338		GO:1903038	negative regulation of leukocyte cell-cell adhesion	760	1.4282	10	7.00184	0.116279	0.0131579	3	90	104	1.71071e-06	0.000207098
1339		GO:0030534	adult behavior	588	1.10497	9	8.14499	0.104651	0.0153061	2	103	139	1.71546e-06	0.000207098
1340		GO:0045778	positive regulation of ossification	438	0.823092	8	9.71944	0.0930233	0.0182648	2	68	82	1.82615e-06	0.000218457
1341		GO:0050728	negative regulation of inflammatory response	775	1.45639	10	6.86632	0.116279	0.0129032	3	93	110	2.03549e-06	0.000241307
1342		GO:0008217	regulation of blood pressure	780	1.46578	10	6.8223	0.116279	0.0128205	2	131	172	2.15509e-06	0.000253203
1343		GO:0045913	positive regulation of carbohydrate metabolic process	450	0.845643	8	9.46026	0.0930233	0.0177778	1	57	69	2.22993e-06	0.000259678
1344		GO:0042157	lipoprotein metabolic process	785	1.47518	10	6.77885	0.116279	0.0127388	2	148	182	2.28076e-06	0.000263268
1345		GO:0042475	odontogenesis of dentin-containing tooth	474	0.890744	8	8.98126	0.0930233	0.0168776	1	58	76	3.26889e-06	0.000374046
1346		GO:0001570	vasculogenesis	483	0.907657	8	8.81391	0.0930233	0.0165631	2	54	64	3.75239e-06	0.00042567
1347		GO:0006833	water transport	56	0.105236	4	38.01	0.0465116	0.0714286	2	14	19	3.9617e-06	0.000445573
1348		GO:0072089	stem cell proliferation	348	0.653964	7	10.704	0.0813954	0.0201149	1	48	54	4.44388e-06	0.000495568
1349		GO:1900542	regulation of purine nucleotide metabolic process	1272	2.39035	12	5.02018	0.139535	0.00943396	4	214	260	4.64494e-06	0.000513637
1350		GO:0043255	regulation of carbohydrate biosynthetic process	502	0.943362	8	8.48031	0.0930233	0.0159362	1	70	82	4.97526e-06	0.000543878
1351		GO:0016331	morphogenesis of embryonic epithelium	671	1.26095	9	7.13749	0.104651	0.0134128	3	123	141	5.00109e-06	0.000543878
1352		GO:0061180	mammary gland epithelium development	355	0.667118	7	10.4929	0.0813954	0.0197183	1	44	54	5.06108e-06	0.000545891
1353		GO:0010906	regulation of glucose metabolic process	505	0.948999	8	8.42993	0.0930233	0.0158416	1	82	98	5.19622e-06	0.000555911
1354		GO:0006140	regulation of nucleotide metabolic process	1290	2.42418	12	4.95014	0.139535	0.00930233	4	218	267	5.35426e-06	0.0005682
1355		GO:0001885	endothelial cell development	364	0.684031	7	10.2334	0.0813954	0.0192308	1	37	42	5.958e-06	0.000625973
1356		GO:0061326	renal tubule development	515	0.967791	8	8.26624	0.0930233	0.015534	2	65	80	5.99382e-06	0.000625973
1357		GO:0045667	regulation of osteoblast differentiation	692	1.30041	9	6.92089	0.104651	0.0130058	3	89	109	6.40292e-06	0.000663433
1358		GO:0002088	lens development in camera-type eye	378	0.71034	7	9.85444	0.0813954	0.0185185	1	51	66	7.61379e-06	0.000776665
1359		GO:0060711	labyrinthine layer development	378	0.71034	7	9.85444	0.0813954	0.0185185	1	38	48	7.61379e-06	0.000776665
1360		GO:0032368	regulation of lipid transport	561	1.05424	8	7.58844	0.0930233	0.0142603	1	84	100	1.11333e-05	0.00112695
1361		GO:0006367	transcription initiation from RNA polymerase II promoter	749	1.40753	9	6.3942	0.104651	0.012016	2	141	177	1.20197e-05	0.00120739
1362		GO:0051216	cartilage development	764	1.43571	9	6.26866	0.104651	0.0117801	3	113	150	1.40578e-05	0.00140141
1363		GO:0010565	regulation of cellular ketone metabolic process	770	1.44699	9	6.21981	0.104651	0.0116883	2	135	163	1.49519e-05	0.00147934
1364		GO:0015791	polyol transport	83	0.155974	4	25.6453	0.0465116	0.0481928	2	9	11	1.90701e-05	0.00187271
1365		GO:0051001	negative regulation of nitric-oxide synthase activity	28	0.0526178	3	57.0149	0.0348837	0.107143	1	3	7	2.02876e-05	0.00197751
1366		GO:0042752	regulation of circadian rhythm	620	1.16511	8	6.86632	0.0930233	0.0129032	1	82	100	2.27669e-05	0.00220287
1367		GO:0043507	positive regulation of JUN kinase activity	450	0.845643	7	8.27773	0.0813954	0.0155556	1	60	66	2.33558e-05	0.00224335
1368		GO:0046942	carboxylic acid transport	1044	1.96189	10	5.09712	0.116279	0.00957854	3	204	270	2.70234e-05	0.00257681
1369		GO:0022408	negative regulation of cell-cell adhesion	1048	1.96941	10	5.07767	0.116279	0.00954198	3	128	145	2.79112e-05	0.00264233
1370		GO:0060560	developmental growth involved in morphogenesis	642	1.20645	8	6.63102	0.0930233	0.0124611	2	87	109	2.91508e-05	0.00273997
1371		GO:0015849	organic acid transport	1060	1.99196	10	5.02018	0.116279	0.00943396	3	210	277	3.07267e-05	0.00286761
1372		GO:0060993	kidney morphogenesis	475	0.892623	7	7.84206	0.0813954	0.0147368	1	65	81	3.2921e-05	0.00302942
1373		GO:0072080	nephron tubule development	475	0.892623	7	7.84206	0.0813954	0.0147368	1	63	77	3.2921e-05	0.00302942
1374		GO:0031348	negative regulation of defense response	1073	2.01639	10	4.95936	0.116279	0.00931966	3	138	163	3.40485e-05	0.00311142
1375		GO:0050808	synapse organization	658	1.23652	8	6.46978	0.0930233	0.0121581	2	108	166	3.46828e-05	0.00314752
1376		GO:0006109	regulation of carbohydrate metabolic process	1091	2.05021	10	4.87754	0.116279	0.0091659	3	153	176	3.91534e-05	0.0035289
1377		GO:0070940	dephosphorylation of RNA polymerase II C-terminal domain	35	0.0657722	3	45.612	0.0348837	0.0857143	2	5	5	4.01482e-05	0.00359395
1378		GO:0043401	steroid hormone mediated signaling pathway	697	1.30981	8	6.10777	0.0930233	0.0114778	1	110	130	5.19459e-05	0.00461862
1379		GO:0045446	endothelial cell differentiation	518	0.973429	7	7.19107	0.0813954	0.0135135	1	61	70	5.68059e-05	0.00501683
1380		GO:0042044	fluid transport	113	0.21235	4	18.8368	0.0465116	0.0353982	2	20	26	6.4015e-05	0.00561582
1381		GO:0045834	positive regulation of lipid metabolic process	724	1.36054	8	5.88	0.0930233	0.0110497	1	99	128	6.76847e-05	0.00589843
1382		GO:0007623	circadian rhythm	725	1.36242	8	5.87188	0.0930233	0.0110345	1	116	134	6.83363e-05	0.00591603
1383		GO:0006352	DNA-templated transcription, initiation	939	1.76458	9	5.10038	0.104651	0.00958466	2	189	226	6.95771e-05	0.00598408
1384		GO:0086030	adrenergic receptor signaling pathway involved in cardiac muscle relaxation	7	0.0131544	2	152.04	0.0232558	0.285714	1	1	1	7.28518e-05	0.00622504
1385		GO:0008544	epidermis development	1177	2.21183	10	4.52115	0.116279	0.00849618	3	221	401	7.35908e-05	0.00624762
1386		GO:1901214	regulation of neuron death	1690	3.17586	12	3.77851	0.139535	0.00710059	4	242	279	7.55558e-05	0.00637332
1387		GO:0007254	JNK cascade	556	1.04484	7	6.6996	0.0813954	0.0125899	1	70	81	8.83002e-05	0.00740091
1388		GO:0060070	canonical Wnt signaling pathway	562	1.05611	7	6.62807	0.0813954	0.0124555	1	79	94	9.43723e-05	0.00785978
1389		GO:0090290	positive regulation of osteoclast proliferation	8	0.0150337	2	133.035	0.0232558	0.25	1	2	3	9.70169e-05	0.00802922
1390		GO:0010675	regulation of cellular carbohydrate metabolic process	773	1.45263	8	5.50727	0.0930233	0.0103493	1	103	123	0.00010638	0.00874908
1391		GO:0043506	regulation of JUN kinase activity	580	1.08994	7	6.42237	0.0813954	0.012069	1	75	83	0.000114663	0.00937172
1392		GO:0043279	response to alkaloid	786	1.47706	8	5.41618	0.0930233	0.0101781	1	113	144	0.000119266	0.00968777
1393		GO:0072009	nephron epithelium development	596	1.12001	7	6.24996	0.0813954	0.011745	1	81	97	0.000135554	0.0109433
1394		GO:0006366	transcription from RNA polymerase II promoter	4363	8.19898	20	2.43933	0.232558	0.004584	11	688	824	0.000137191	0.0110079
1395		GO:0034470	ncRNA processing	1534	2.8827	11	3.81586	0.127907	0.00717079	9	363	396	0.000141552	0.011289
1396		GO:0001892	embryonic placenta development	602	1.13128	7	6.18767	0.0813954	0.0116279	1	72	89	0.000144144	0.0114264
1397		GO:0003158	endothelium development	611	1.1482	7	6.09652	0.0813954	0.0114566	1	78	88	0.000157852	0.0124382
1398		GO:0061448	connective tissue development	1064	1.99948	9	4.50118	0.104651	0.00845865	3	153	196	0.000178017	0.0139436
1399		GO:0043393	regulation of protein binding	1321	2.48243	10	4.02831	0.116279	0.00757002	3	169	194	0.000188281	0.0145262
1400		GO:0003097	renal water transport	11	0.0206713	2	96.7526	0.0232558	0.181818	1	3	5	0.000189871	0.0145262
1401		GO:0070295	renal water absorption	11	0.0206713	2	96.7526	0.0232558	0.181818	1	3	4	0.000189871	0.0145262
1402		GO:1900738	positive regulation of phospholipase C-activating G-protein coupled receptor signaling pathway	11	0.0206713	2	96.7526	0.0232558	0.181818	1	3	4	0.000189871	0.0145262
1403		GO:0008015	blood circulation	1603	3.01237	11	3.65161	0.127907	0.00686213	3	269	354	0.000207111	0.0157242
1404		GO:0009755	hormone-mediated signaling pathway	853	1.60296	8	4.99076	0.0930233	0.00937866	1	139	167	0.000207919	0.0157242
1405		GO:0032762	mast cell cytokine production	12	0.0225505	2	88.6899	0.0232558	0.166667	1	2	2	0.000227566	0.0171117
1406		GO:0032874	positive regulation of stress-activated MAPK cascade	875	1.64431	8	4.86528	0.0930233	0.00914286	2	125	143	0.000246755	0.0184491
1407		GO:0007588	excretion	161	0.302552	4	13.2209	0.0465116	0.0248447	2	30	45	0.000250343	0.0186116
1408		GO:0018008	N-terminal peptidyl-glycine N-myristoylation	13	0.0244297	2	81.8676	0.0232558	0.153846	1	2	2	0.000268614	0.0196533
1409		GO:1901899	positive regulation of relaxation of cardiac muscle	13	0.0244297	2	81.8676	0.0232558	0.153846	1	2	2	0.000268614	0.0196533
1410		GO:0003013	circulatory system process	1653	3.10633	11	3.54116	0.127907	0.00665457	3	272	358	0.000269374	0.0196533
1411		GO:0070304	positive regulation of stress-activated protein kinase signaling cascade	887	1.66686	8	4.79946	0.0930233	0.00901917	2	126	144	0.000270328	0.0196533
1412		GO:0030278	regulation of ossification	1139	2.14042	9	4.20479	0.104651	0.00790167	3	147	180	0.000293904	0.0212499
1413		GO:0032957	inositol trisphosphate metabolic process	69	0.129665	3	23.1365	0.0348837	0.0434783	2	4	4	0.00030691	0.022069
1414		GO:1901079	positive regulation of relaxation of muscle	14	0.0263089	2	76.0199	0.0232558	0.142857	1	3	3	0.000313	0.0223846
1415		GO:0051098	regulation of binding	1998	3.75465	12	3.19603	0.139535	0.00600601	5	293	339	0.000354951	0.0252476
1416		GO:0006869	lipid transport	1171	2.20055	9	4.08988	0.104651	0.00768574	2	212	274	0.000359564	0.0254382
1417		GO:0072006	nephron development	708	1.33048	7	5.26127	0.0813954	0.00988701	1	98	122	0.000384479	0.0270554
1418		GO:0009895	negative regulation of catabolic process	936	1.75894	8	4.5482	0.0930233	0.00854701	1	134	158	0.000386568	0.0270577
1419		GO:0072073	kidney epithelium development	716	1.34551	7	5.20248	0.0813954	0.00977654	1	102	128	0.000411104	0.0286228
1420		GO:0043010	camera-type eye development	1460	2.74364	10	3.64479	0.116279	0.00684931	4	237	291	0.000415815	0.0287985
1421		GO:0007162	negative regulation of cell adhesion	1487	2.79438	10	3.57861	0.116279	0.00672495	3	201	234	0.00047961	0.0330428
1422		GO:0010876	lipid localization	1230	2.31142	9	3.8937	0.104651	0.00731707	2	229	295	0.000512443	0.035121
1423		GO:0032102	negative regulation of response to external stimulus	1527	2.86955	10	3.48487	0.116279	0.00654879	3	220	268	0.000588962	0.0401562
1424		GO:0030879	mammary gland development	769	1.44511	7	4.84392	0.0813954	0.00910273	1	95	120	0.000627089	0.0425354
1425		GO:0006364	rRNA processing	1011	1.89988	8	4.2108	0.0930233	0.00791296	6	231	252	0.000640802	0.0432426
1426		GO:1900113	negative regulation of histone H3-K9 trimethylation	20	0.0375841	2	53.2139	0.0232558	0.1	2	5	5	0.000648741	0.043555
1427		GO:0046330	positive regulation of JNK cascade	777	1.46014	7	4.79405	0.0813954	0.00900901	1	108	121	0.000666337	0.0445093
1428		GO:0032868	response to insulin	1279	2.40351	9	3.74453	0.104651	0.00703675	2	185	208	0.000676883	0.0449854
1429		GO:0010467	gene expression	15982	30.0335	45	1.49833	0.523256	0.00281567	37	3242	3749	0.000686274	0.0453803
1430		GO:0030522	intracellular receptor signaling pathway	1028	1.93182	8	4.14116	0.0930233	0.0077821	1	154	177	0.000713993	0.046885
1431		GO:0045347	negative regulation of MHC class II biosynthetic process	21	0.0394633	2	50.68	0.0232558	0.0952381	1	4	5	0.000716155	0.046885
1432		GO:0042795	snRNA transcription from RNA polymerase II promoter	375	0.704702	5	7.09519	0.0581395	0.0133333	4	70	70	0.000727474	0.0473902
1433		GO:0016072	rRNA metabolic process	1038	1.95062	8	4.10127	0.0930233	0.00770713	6	236	259	0.000760107	0.0492722
1434	35	GO:0009597	detection of virus	44	0.0855694	6	70.1185	0.0674157	0.136364	1	5	5	3.03153e-10	1.32973e-06
1435		GO:1904219	positive regulation of CDP-diacylglycerol-serine O-phosphatidyltransferase activity	44	0.0855694	6	70.1185	0.0674157	0.136364	1	3	3	3.03153e-10	1.32973e-06
1436		GO:1904222	positive regulation of serine C-palmitoyltransferase activity	44	0.0855694	6	70.1185	0.0674157	0.136364	1	3	3	3.03153e-10	1.32973e-06
1437		GO:1904220	regulation of serine C-palmitoyltransferase activity	47	0.0914037	6	65.6428	0.0674157	0.12766	1	4	4	4.58981e-10	1.50993e-06
1438		GO:0006564	L-serine biosynthetic process	54	0.105017	6	57.1336	0.0674157	0.111111	1	6	6	1.09204e-09	2.87403e-06
1439		GO:0010157	response to chlorate	12	0.0233371	4	171.401	0.0449438	0.333333	1	1	2	6.53568e-09	1.43338e-05
1440		GO:0071603	endothelial cell-cell adhesion	35	0.0680666	5	73.4575	0.0561798	0.142857	1	3	4	7.6955e-09	1.44664e-05
1441		GO:0006563	L-serine metabolic process	80	0.155581	6	38.5652	0.0674157	0.075	1	9	11	1.22026e-08	2.00717e-05
1442		GO:0016561	protein import into peroxisome matrix, translocation	16	0.0311162	4	128.551	0.0449438	0.25	2	2	2	2.38877e-08	2.91786e-05
1443		GO:0021997	neural plate axis specification	16	0.0311162	4	128.551	0.0449438	0.25	1	2	2	2.38877e-08	2.91786e-05
1444		GO:0015825	L-serine transport	91	0.176973	6	33.9034	0.0674157	0.0659341	1	10	10	2.66087e-08	2.91786e-05
1445		GO:0032329	serine transport	91	0.176973	6	33.9034	0.0674157	0.0659341	1	10	11	2.66087e-08	2.91786e-05
1446		GO:0090136	epithelial cell-cell adhesion	94	0.182807	6	32.8214	0.0674157	0.0638298	2	13	16	3.23516e-08	3.27473e-05
1447		GO:0009070	serine family amino acid biosynthetic process	113	0.219758	6	27.3028	0.0674157	0.0530974	1	18	19	9.74685e-08	9.16134e-05
1448		GO:0071397	cellular response to cholesterol	62	0.120575	5	41.4679	0.0561798	0.0806452	2	9	13	1.47192e-07	0.000129127
1449		GO:0009957	epidermal cell fate specification	25	0.048619	4	82.2724	0.0449438	0.16	1	3	3	1.63827e-07	0.000134737
1450		GO:0006658	phosphatidylserine metabolic process	133	0.258653	6	23.1971	0.0674157	0.0451128	1	22	30	2.56418e-07	0.000198483
1451		GO:0048266	behavioral response to pain	70	0.136133	5	36.7287	0.0561798	0.0714286	1	10	13	2.71955e-07	0.000198814
1452		GO:0060831	smoothened signaling pathway involved in dorsal/ventral neural tube patterning	29	0.056398	4	70.9244	0.0449438	0.137931	1	5	7	3.05771e-07	0.000209777
1453		GO:0048265	response to pain	138	0.268377	6	22.3566	0.0674157	0.0434783	2	23	29	3.18835e-07	0.000209777
1454		GO:0006575	cellular modified amino acid metabolic process	652	1.26798	10	7.88654	0.11236	0.0153374	4	139	172	5.95637e-07	0.000373237
1455		GO:0051451	myoblast migration	87	0.169194	5	29.5519	0.0561798	0.0574713	1	10	11	8.08973e-07	0.000480716
1456		GO:0016558	protein import into peroxisome matrix	37	0.0719561	4	55.5894	0.0449438	0.108108	2	11	12	8.40221e-07	0.000480716
1457		GO:0036315	cellular response to sterol	94	0.182807	5	27.3512	0.0561798	0.0531915	2	12	16	1.18899e-06	0.000631007
[truncated: 2,303 more rows]
